# Supplementary material for: The Schultz MIDI Benchmarking Toolbox for MIDI interfaces, percussion pads, and sound cards
Source: Behav Res Methods. 2018 Apr 17;51(1):204–34. doi: 10.3758/s13428-018-1042-7 (PMC6420415; doi:10.3758/s13428-018-1042-7)
Supplement: Supplementary file 2 — (CSV 22 kb) [file 13428_2018_1042_MOESM2_ESM.csv]

	Device	Instrument	Inst_num	N	Latency	sd	min	max	se	ci
1	HPD20	African Bracelet	189	226	5.68749380530973	0.222316667954394	5.0794	6.3265	0.0147882847752687	0.0291412525833673
2	HPD20	Afro Claves	180	254	6.53043503937008	0.389752031628693	5.6009	9.6145	0.0244552174809815	0.048161733690955
3	HPD20	AfroClaves Close	181	268	6.48365485074627	0.4291202710838	5.2834	7.8685	0.0262126925401674	0.0516098721060972
4	HPD20	Agogo Hi	103	321	5.44683925233645	0.18558758954181	4.9887	6.0544	0.0103584891355424	0.0203793430457801
5	HPD20	Agogo Lo	104	327	5.48183883792049	0.214513689101983	4.966	6.3492	0.0118626341134896	0.0233369748199189
6	HPD20	Ankle Beads	206	241	6.15848423236515	0.289449973225678	5.3061	6.9615	0.0186451118264864	0.0367289616927359
7	HPD20	Apitua	185	202	6.32024346534653	0.561053799438653	0.86168	9.093	0.0394756075746638	0.0778394441430375
8	HPD20	Apitua Mute	186	272	6.23949669117647	0.353357026453406	5.3288	7.415	0.0214254168179642	0.0421814246366617
9	HPD20	Ban Gu Edge	250	222	5.68088243243243	0.297958145664474	5.0113	6.8027	0.0199976413663054	0.0394104771176461
10	HPD20	Baya Ga	213	240	6.28495541666667	0.334832096891281	4.6485	7.7778	0.0216133189172607	0.0425769286277622
11	HPD20	Baya Ge	214	241	6.29002406639004	0.299341952180215	5.5329	7.2789	0.0192823102056646	0.0379841772729539
12	HPD20	Baya Ge Mute	215	224	6.27864910714286	0.335336157555701	5.4195	7.2789	0.0224055894816192	0.0441537756847616
13	HPD20	Bendir *p	160	264	5.80000378787879	0.34694202754912	5.102	7.2562	0.0213528057272069	0.0420442077397753
14	HPD20	Bendir Harm	163	364	5.93038873626374	0.436817512892682	4.7619	8.2766	0.022895458758999	0.0450243922248543
15	HPD20	Bendir Scrape	162	279	6.08660788530466	0.342370433417673	4.3537	7.551	0.020497181699673	0.0403493985601915
16	HPD20	Berimbau *n	131	237	6.74349873417721	0.476127604449406	5.2381	8.2086	0.030927811396873	0.0609298560719736
17	HPD20	Berimbau Gourd	134	223	6.27436367713004	0.492572129148052	5.034	10.1587	0.032985069486495	0.0650039203721926
18	HPD20	Berimbau Press	132	226	6.43168230088496	0.483355658745095	5.1474	8.2086	0.0321523401507906	0.063358224413386
19	HPD20	Bombo	86	379	5.74240606860158	0.273915890211146	5.102	6.6893	0.014070114186439	0.0276654975921192
20	HPD20	Bongo H Inner L	24	356	5.7884893258427	0.285907855536661	5.1474	7.483	0.0151530860373013	0.0298011029315609
21	HPD20	Bongo Hi L *p	22	342	5.71879619883041	0.197553349749476	5.1927	6.4853	0.0106824617151675	0.0210118160398733
22	HPD20	Bongo Lo R *p	34	366	5.87468879781421	0.22650937314103	5.1927	6.6667	0.0118398346014633	0.0232828523674264
23	HPD20	Bougarabou Hi	150	279	6.34790501792115	0.393096640199177	4.966	7.9819	0.0235340802628945	0.0463276365594308
24	HPD20	Bougarabou Lo	156	206	6.37254077669903	0.35250443136793	5.3968	7.7778	0.0245601475018131	0.0484228727570272
25	HPD20	Bougarabou Mid	153	256	6.171080078125	0.304753599656384	5.5102	7.2336	0.019047099978524	0.0375096553126946
26	HPD20	BougarabouH Bass	152	279	6.03507311827957	0.38503289922214	4.1723	7.6417	0.0230513167183458	0.0453773001202686
27	HPD20	BougarabouH Slap	151	237	5.47996793248945	0.223729657121697	5.0794	6.1451	0.0145328029181349	0.0286305933116834
28	HPD20	BougarabouL Bass	158	204	6.48070441176471	0.375764829152132	5.6009	9.2744	0.0263088003269959	0.0518735574851993
29	HPD20	BougarabouM Bass	155	289	6.38388546712803	0.313653564855233	5.3968	7.551	0.0184502096973666	0.0363143516869256
30	HPD20	Cajon Bass R	61	286	5.62469510489511	0.193305063448688	5.1247	6.3039	0.0114303680224665	0.0224986517395581
31	HPD20	Cajon Foot	64	329	5.71863100303951	0.252016543590293	5.2154	6.6893	0.0138941218074405	0.0273328335758032
32	HPD20	Cajon R *p	59	361	5.73156177285319	0.218071085711781	5.2381	6.7574	0.0114774255637779	0.0225712234606937
33	HPD20	Cajon Side R	67	353	5.63674844192635	0.230886371487705	5.102	6.5533	0.0122888415885531	0.0241687870869347
34	HPD20	Cajon SideEdge L	68	336	5.85256845238095	0.288515859754945	5.3515	7.8685	0.0157398305538369	0.0309613580835182
35	HPD20	Caxixi 1	118	376	5.42540877659575	0.203417882537645	4.966	6.1905	0.0104904762959152	0.0206275301323148
36	HPD20	Clap 1	731	236	5.37433686440678	0.177928794857628	4.7846	5.9184	0.0115821780173225	0.0228181654549075
37	HPD20	Claves 1	105	340	5.58610058823529	0.209337843129293	5.0113	6.3492	0.0113529385372019	0.0223310763934298
38	HPD20	Coco	442	242	5.78184380165289	0.33853318264212	4.966	7.2789	0.0217617371911734	0.0428674932029164
39	HPD20	Concert Snare	307	241	5.86643029045643	0.315494763882063	5.0113	7.2109	0.0203228042749396	0.04003384407933
40	HPD20	Conga /Heel L *p	12	243	5.73696296296296	0.280434404364934	5.2154	7.619	0.0179898754277919	0.0354367288788756
41	HPD20	Conga /Heel R *p	13	314	5.65629808917197	0.221210089079848	5.1247	6.5533	0.0124836075331008	0.0245623968843715
42	HPD20	Conga /Toe L	14	341	6.02795923753666	0.3485997845305	5.2608	8.3673	0.0188777367187079	0.0371318612628576
43	HPD20	Conga Bass	7	291	5.54020343642612	0.171641853032086	5.102	6.1224	0.0100618236192027	0.0198034588448125
44	HPD20	Conga Body *p	827	246	5.64210772357724	0.301041455246346	4.9887	8.4354	0.0191937021531769	0.0378057184438361
45	HPD20	Conga Edge L	5	240	5.81471916666667	0.241427478580067	5.2381	6.9388	0.0155840767309574	0.0306996868571466
46	HPD20	Conga Edge R	6	298	5.76701912751678	0.288039426553151	5.1701	7.619	0.01668567597417	0.0328371354269322
47	HPD20	Conga Gliss	11	245	5.53547306122449	0.194413614368069	5.034	6.3946	0.0124206302136695	0.0244653375373101
48	HPD20	Conga Inner L	3	236	5.69046101694915	0.245688538353156	5.1701	6.7574	0.0159929616243339	0.0315078946215678
49	HPD20	Conga Inner R	4	243	5.89308024691358	0.310880746217153	5.2608	7.6871	0.0199430091682605	0.0392840412798414
50	HPD20	Conga L *p	1	332	5.81577951807229	0.213658759758451	5.2381	6.5986	0.0117260478276007	0.0230669747166269
51	HPD20	Conga R *p	2	275	5.84654581818182	0.336125044199756	5.2154	8.0045	0.0202691028045857	0.039902964397009
52	HPD20	Conga Slap *p	8	307	5.68791856677524	0.205914677616895	5.2608	6.576	0.0117521713924155	0.0231252969170183
53	HPD20	Conga Slap 1	9	298	5.71253691275168	0.224049795706431	5.1247	6.4626	0.0129788561863653	0.0255421751529941
54	HPD20	Conga Slap 2	10	316	5.72454810126582	0.240813432289369	5.1927	7.1882	0.0135468139524619	0.026653675230903
55	HPD20	Cowbell 1	90	364	6.04744313186813	0.33915404730585	5.3288	7.8458	0.0177765022551795	0.0349578586019214
56	HPD20	Cowbell 2	92	354	5.83547937853107	0.303771463781757	5.1474	7.2336	0.0161452711420063	0.0317530179121519
57	HPD20	Cowbell 3	94	343	5.82151574344023	0.280663548212587	5.2381	6.8254	0.0151544071561529	0.0298075769230822
58	HPD20	Cowbell 4	96	323	5.47496222910217	0.223975499846884	4.9887	6.3265	0.0124623301782867	0.0245178722693784
59	HPD20	Cowbell 5	97	342	5.56212076023392	0.249677833723366	4.9433	6.5533	0.0135010310038182	0.026555787173856
60	HPD20	CR-78 Bongo	468	262	5.60185763358779	0.331464335556788	4.966	6.8707	0.0204779350389244	0.0403229938444252
61	HPD20	CR-78 Claves	470	252	6.0048380952381	0.492558513498916	4.8753	8.7755	0.0310282698301377	0.0611089433500474
62	HPD20	Djembe Ears	143	229	6.45417030567686	0.524697429678163	5.4422	10.2721	0.0346729821142307	0.068320448186415
63	HPD20	Djembe Hi *p	136	234	6.66036666666667	0.57392510712086	4.8299	9.7732	0.0375186579557705	0.0739191698211304
64	HPD20	Djembe Hi Bass	138	250	6.6352828	0.437385691210472	5.737	9.5918	0.0276627000038436	0.0544827075160449
65	HPD20	Djembe Hi Edge	137	235	6.77714723404255	0.510968478570591	5.3288	8.7075	0.0333319083017002	0.0656689805561931
66	HPD20	Djembe Lo *p	139	264	6.46181174242424	0.425072631922028	5.3515	9.1156	0.0261614120188958	0.0515124736177791
67	HPD20	Djembe Lo Bass	142	265	6.47892679245283	0.29467629993192	5.5782	8.0499	0.0181018212094875	0.0356423139386017
68	HPD20	Djembe Lo Edge	141	214	6.94407336448598	0.474501658912477	5.941	8.4807	0.0324362656382426	0.0639371954054614
69	HPD20	Doumdoumba	148	235	6.68384127659574	0.573801080550654	4.4898	10.1134	0.0374306553191591	0.0737441419228327
70	HPD20	Early House Kick	506	252	5.55204682539683	0.237640094369686	4.9887	6.5079	0.0149699188390502	0.0294826597582888
71	HPD20	Grello	188	244	6.25413647540984	0.47199632036897	4.898	7.9138	0.0302164680999252	0.0595196251834618
72	HPD20	Guiro 1	107	356	5.48434213483146	0.227356641152162	5.0113	6.2132	0.0120498778813329	0.0236981199849569
73	HPD20	Kenkeni	144	226	6.69235353982301	0.462753068023532	5.2834	8.8889	0.030781876201766	0.0606576383277221
74	HPD20	Kenkeni Rim	145	255	6.81365411764706	0.680321887320139	5.2834	8.8662	0.0426034091596765	0.0839009190335603
75	HPD20	Korean Block	291	235	5.78318170212766	0.461940410979853	4.898	9.2517	0.0301336698160003	0.0593679593536121
76	HPD20	Lithophone F6	377	252	5.79338333333333	0.39411111215633	4.8753	8.0045	0.0248266664688746	0.0488951321850178
77	HPD20	Log Drum Hi	175	235	6.27480893617021	0.325685593833861	5.4649	7.6644	0.0212453855846909	0.0418566737986233
78	HPD20	Log Drum Lo	176	234	6.07070256410256	0.403205089607315	5.034	9.0023	0.0263583412806106	0.0519311407039574
79	HPD20	Maracas 1	111	356	5.5140893258427	0.197105216911244	4.9206	6.3719	0.0104465556032056	0.0205449159362689
80	HPD20	Marimba G6	428	255	5.81566078431373	0.332537493995441	4.9206	6.8481	0.0208243056436527	0.0410102950960999
81	HPD20	MCastanets Close	183	236	6.1427186440678	0.411132075263527	5.2154	7.6417	0.0267624185739223	0.0527249101231151
82	HPD20	Mega Cowbell	194	237	5.97672742616034	0.390445109706564	5.102	7.3696	0.0253621352784203	0.0499651020359078
83	HPD20	MegaCowbell Mute	195	218	6.19848669724771	0.443470816331164	4.8299	7.9365	0.0300356336491142	0.0591989213810541
84	HPD20	MegaCowbellStomp	196	268	6.23328955223881	0.375979060949487	5.0794	8.5714	0.0229665764829021	0.0452186311337975
85	HPD20	Metal Castanets	182	260	6.29121038461538	0.326378047384507	5.5102	7.1655	0.0202411072415407	0.0398580912025986
86	HPD20	Metal Maracas 1	113	360	5.58616833333333	0.211409080920905	5.0567	6.2358	0.0111422368958818	0.0219122555326186
87	HPD20	MoroccanCastanet	192	218	5.93573853211009	0.365410231913086	5.1247	8.5941	0.0247487037550255	0.0487786135958534
88	HPD20	Nagado Taiko	259	235	5.59473106382979	0.231780785425482	5.1474	6.2132	0.0151197113127418	0.0297881543182167
89	HPD20	Noise 2	829	231	5.65823116883117	0.273163586086086	5.0113	6.4626	0.0179728444466629	0.0354124664693904
90	HPD20	Noise 4	831	237	5.5438864978903	0.207379482428168	4.9433	6.1905	0.013470744943546	0.0265382680998731
91	HPD20	Nuts Rattle	203	249	6.18883975903614	0.240783790851956	5.6916	7.1882	0.0152590527396098	0.0300538587733321
92	HPD20	Nuts Rattle 2	205	240	6.05857916666667	0.350186018683372	5.102	7.0295	0.0226044103072563	0.0445293186117797
93	HPD20	Pandeiro *p	71	336	5.46862886904762	0.23800673068352	4.9887	6.3039	0.0129843316579309	0.0255410971904245
94	HPD20	Pandeiro Heel	74	343	5.60196530612245	0.261990106823745	5.0113	7.0068	0.0141461360941811	0.0278243837219652
95	HPD20	Pandeiro Slap	73	332	5.6740563253012	0.278356521680895	4.966	7.4603	0.0152767988078038	0.0300518586510585
96	HPD20	Pandeiro Thumb	72	325	5.61960892307692	0.247367847647512	5.1927	7.0068	0.0137214993629887	0.0269944809436705
97	HPD20	Pot Drum Gliss	172	238	6.12083067226891	0.47938474046719	5.2381	7.7778	0.031073897378492	0.0612163239324453
98	HPD20	Pot Drum Heel	171	250	6.2768252	0.386441715817347	5.1247	9.6372	0.0244407200977267	0.0481368993041512
99	HPD20	Pot Drum Hole S	168	248	6.60120120967742	0.452619319762218	5.1247	9.3878	0.0287413555462707	0.0566093979679033
100	HPD20	Pot Drum L *p	164	230	6.61697304347826	0.496207975189186	4.3764	9.7506	0.032718984958301	0.0644687446953265
101	HPD20	Pot Drum L Edge	166	217	6.55527695852535	0.372230674229036	5.1701	7.8912	0.0252686646658545	0.0498047268639746
102	HPD20	Pot Drum R *p	165	268	6.94054962686567	0.471029844271694	4.7846	8.5941	0.0287727271749549	0.0566502951716064
103	HPD20	Quijada	127	356	5.59975842696629	0.309995400986872	5.034	7.7098	0.0164297233928903	0.0323118259055168
104	HPD20	Rakatak	207	208	6.10969326923077	0.383905547905904	3.0612	7.9365	0.0266190603444199	0.0524792217095604
105	HPD20	Repinique *p	79	348	5.72262528735632	0.243638211593199	5.1927	6.576	0.0130603790307266	0.0256874669693347
106	HPD20	Sangban	146	233	6.39981416309013	0.451044100141749	4.6712	8.2766	0.0295488814681721	0.0582184454364421
107	HPD20	Shekere Bottom	200	260	6.30106307692308	0.388808877255866	5.5556	9.9773	0.0241129029481797	0.0474822979493685
108	HPD20	Shekere Roll 1	201	289	6.11609204152249	0.296347525155196	4.898	7.2336	0.0174322073620703	0.0343106836837734
109	HPD20	Shekere Shake	197	240	6.29213708333333	0.357869334514149	5.3968	7.5964	0.0231003662115272	0.0455063216912
110	HPD20	Shekere Tap	198	247	6.28310485829959	0.413329468350849	5.4875	8.5714	0.0262995242800524	0.0518009678297242
111	HPD20	Sine Wave 1kHz*l	837	240	5.50566791666667	0.219395816269314	5.034	6.3946	0.0141619390439772	0.0278981617869247
112	HPD20	Solid Tom Hi	597	245	5.56471918367347	0.307038120129155	4.966	7.1202	0.0196159459512154	0.0386381955306866
113	HPD20	Square Wave C *l	840	232	5.73109870689655	0.272268176378457	5.0794	6.7347	0.0178752815107385	0.0352194286915323
114	HPD20	Steel Drum A5	356	256	5.812516796875	0.300115417914008	5.1474	6.8254	0.0187572136196255	0.0369387790420605
115	HPD20	Surdo *p	83	348	5.62201752873563	0.227795742364532	5.034	6.3946	0.0122111335385848	0.0240171505507281
116	HPD20	Synth Brass C *l	848	248	5.62586774193548	0.350024461041902	4.9206	7.0748	0.0222265755027474	0.0437777910674063
117	HPD20	Synth Strings C *l	849	235	5.61798553191489	0.319979471101713	4.8299	7.8685	0.020873159180044	0.0411233305916276
118	HPD20	Tabla Na	208	233	6.08838626609442	0.396743368456254	4.3084	7.9592	0.0259915222571649	0.0512095871367828
119	HPD20	Tabla Te	209	221	5.81750678733032	0.588218810013521	4.9433	13.5374	0.0395678790412981	0.0779805972933997
120	HPD20	Tabla Ti	210	234	5.97902521367521	0.296953327941069	4.8753	7.1655	0.0194124463307414	0.0382463551510097
121	HPD20	Tabla Tun	212	262	5.96510305343511	0.336173055447684	5.0567	6.9615	0.0207688407252942	0.0408958146966499
122	HPD20	Talking Drum	159	240	5.63841833333333	0.236872958193987	5.1247	6.4172	0.0152900837042033	0.0301205384086788
123	HPD20	Tamborim	77	362	5.69311629834254	0.249812188366821	4.966	6.644	0.0131298371204041	0.0258205742200558
124	HPD20	Tambour	88	362	5.66411160220995	0.276353908404605	5.0567	7.0748	0.0145248389546611	0.0285639249614424
125	HPD20	Tight Kick 1	495	247	5.79011659919028	0.325497060680991	4.9206	7.3923	0.0207108820104717	0.0407932752442744
126	HPD20	Timbale Hi L *p	36	363	5.88406997245179	0.201963811529885	5.3515	6.8027	0.0106003509957583	0.0208460016593873
127	HPD20	Timbale L Paila	57	365	5.6565095890411	0.204369419851491	5.102	6.4172	0.0106971843396154	0.021036040482774
128	HPD20	Timbale Lo L *p	52	282	6.01349397163121	0.313297135120258	4.5351	7.6871	0.0186565728986098	0.0367243833829944
129	HPD20	Timbale Mid L *p	44	362	6.03900801104972	0.332156640394799	5.2154	7.3469	0.0174577654331281	0.0343316923088025
130	HPD20	TR-606 Snare	585	258	5.72263372093023	0.308485110265247	4.966	6.6893	0.0192054440819556	0.0378200806180061
131	HPD20	TR-808 Conga Hi	475	261	5.95633218390805	0.532202698912212	5.034	8.458	0.032942520051081	0.0648681046188777
132	HPD20	TR-909 Clap Dry	750	230	5.41683826086957	0.245025378805892	4.9433	7.0068	0.0161564950271011	0.031834390779572
133	HPD20	TR-909 Kick 1	534	251	5.63479003984064	0.356384918452505	4.8526	7.2336	0.0224948165875688	0.0443035051295202
134	HPD20	TR-909 Tom Hi	627	245	5.86070367346939	0.332986753826868	5.0794	7.2109	0.021273743347539	0.0419036154145259
135	HPD20	Tumba Bass	20	324	5.61630308641975	0.201458568418437	5.1701	6.2358	0.0111921426899132	0.0220187008361902
136	HPD20	Tumba Edge L	18	320	5.8394271875	0.265748905419904	5.2381	6.8707	0.0148558154366267	0.0292277530006018
137	HPD20	Tumba L *p	16	341	5.8734788856305	0.232888712175482	5.3515	6.7347	0.012611630839442	0.0248066457121662
138	HPD20	Vibra-Slap	128	319	5.4388329153605	0.188780139368765	5.034	5.873	0.0105696586249774	0.0207952954499363
139	HPD20	Vintage Kick	486	250	5.8481644	0.396444908650647	5.0567	8.0045	0.0250733775622687	0.0493829415051546
140	HPD20	Water Drum Hi	177	212	6.29005283018868	0.524136252899307	5.0794	8.39	0.0359978256421008	0.0709614570098486
141	HPD20	Water Drum Lo	179	209	6.01666411483254	0.307323547566333	5.0567	6.78	0.0212580142938266	0.0419087861501684
142	HPD20	Water Drum Mid	178	244	6.31231024590164	0.38963424256732	4.966	8.2993	0.0249437763666684	0.0491336120123142
143	HPD20	White Noise 1 *l	835	231	5.59550822510823	0.221885788427214	4.9206	6.3946	0.014599013058317	0.0287648992872598
144	HPD20	Wood Block Lo	337	244	5.69365491803279	0.278586869253684	5.0113	6.8707	0.0178346967647577	0.0351303290374199
145	HPD20	Wood Snare	539	253	5.79127944664032	0.410541715554953	5.1247	9.3197	0.0258105365170819	0.0508318478788439
146	HPD20	Wood Tom Hi	591	228	5.64904473684211	0.294803963264265	5.102	6.8707	0.0195238694167267	0.0384711894546485
147	PercPad	Ambient Kick	19	466	6.97239785407725	1.39640210505647	5.6916	13.288	0.0646870783808886	0.127115201319787
148	PercPad	Bebop Kick	21	583	6.67421269296741	0.797184462937266	5.5782	12.4943	0.0330160070317938	0.0648450357080429
149	PercPad	Clap	1	417	7.0047928057554	1.48896274705299	5.7823	17.5737	0.072914819428933	0.143327414066029
150	PercPad	Cowbell	3	440	6.97892295454545	1.03911055238936	5.6463	12.9025	0.0495376518896789	0.0973604324908094
151	PercPad	E Crack Hex	13	492	6.74566361788618	1.0682142217464	5.6689	12.5397	0.0481588163534315	0.094622790245031
152	PercPad	E Kick 8	16	481	6.93118482328482	1.40259771997593	5.6916	13.0612	0.0639529511977813	0.125662336288257
153	PercPad	E Kick 9	17	457	6.97851947483589	1.47561133136901	5.6463	14.2177	0.0690261866597046	0.135648876985789
154	PercPad	E Kick Hex	18	456	6.94668026315789	1.73325457100718	5.6689	13.22	0.0811670819532222	0.159508853710258
155	PercPad	E Snare 8	10	447	6.76569060402685	0.749832282413929	5.7596	12.6984	0.0354658499684173	0.0697009355172209
156	PercPad	E Snare 9	11	426	6.81459061032864	1.17496872557372	5.6689	13.0159	0.056927420764698	0.111894344205829
157	PercPad	E Snare Hex	12	421	6.58576603325416	0.774169991090728	5.6236	12.1769	0.0377307367001608	0.0741646032521703
158	PercPad	E Tom Hex	23	423	6.64956477541371	0.832266933438801	5.805	12.4943	0.0404662030566765	0.0795404239103586
159	PercPad	Fat Tom	22	548	6.55014452554745	0.565092384308631	5.6009	12.2902	0.0241395502925751	0.0474175675059513
160	PercPad	Fatback Snare	15	485	7.05332309278351	1.38549447165788	5.7143	13.288	0.0629120631737051	0.123614493805567
161	PercPad	Finger Snap	2	448	7.05336875	1.37752250946298	5.6916	12.9252	0.0650818211684404	0.127904342121678
162	PercPad	Hi-hat Closed	24	418	6.72829258373206	0.927640828439301	5.5782	12.2902	0.0453723960352524	0.089187119206336
163	PercPad	Hi-hat Open	25	419	6.65454343675418	0.739866345697853	5.5782	12.8118	0.0361448362472704	0.0710482948522757
164	PercPad	Rock Kick	20	488	7.25897827868852	1.77596474765326	5.6236	13.0159	0.0803941466870003	0.157962206053607
165	PercPad	Tabla High	8	635	6.43851417322835	0.568624817613286	5.4422	12.3129	0.02256518757041	0.0443115469718067
166	PercPad	Tabla Low	9	421	6.65443681710214	0.741469281576942	5.6689	12.8118	0.0361370016358052	0.0710319125317027
167	PercPad	Tambourine	4	428	7.21326892523364	1.69502721960881	5.6463	12.9705	0.0819322331560726	0.161040685660681
168	PercPad	Tight Snare	14	439	6.93882870159453	1.21139208605663	5.805	12.6304	0.0578165897907826	0.113632429081443
169	PercPad	Timbale	7	413	6.97292663438257	1.26917034620533	5.7596	13.1066	0.0624517899814027	0.122763893518178
170	PercPad	Triangle Muted	5	435	7.07936298850575	1.49330288381075	5.7143	12.9478	0.0715983930789547	0.14072270823213
171	PercPad	Triangle Open	6	473	7.12742283298097	1.43101137779399	5.6236	12.9705	0.0657979732521657	0.129293193546356
172	SPD6	808 Closed Hi-Hat 1	51	270	3.2286237037037	0.311961153145281	1.9375	3.9167	0.0189853511825549	0.0373787765943043
173	SPD6	808 High Tom 1	39	240	4.46501875	1.72204708441553	1.9792	7.5833	0.111157661322107	0.218973857307989
174	SPD6	808 Kick 1	7	214	2.65362429906542	0.778212943792158	1.5833	7.6042	0.0531975416604755	0.104861072916662
175	SPD6	Brush Slap Snare	23	239	3.36628326359833	0.431246085711401	2.125	7.6042	0.0278949903603233	0.0549526157762528
176	SPD6	Closed Hi-Hat	48	254	3.21497677165354	0.302043164814039	1.8542	3.8333	0.018951873716487	0.0373235321087574
177	SPD6	Cowbell	66	274	3.20407408759124	0.307132576437664	2	3.8542	0.0185545575007412	0.0365282018607192
178	SPD6	Cross Stick	19	243	3.31867366255144	0.400864486239759	2	6.7708	0.0257154687821206	0.0506547195884086
179	SPD6	Electronic Kick	9	238	3.31136344537815	1.08879652245399	1.6875	7.4583	0.0705761960045327	0.139036800691876
180	SPD6	High Agogo	76	269	3.2551873605948	0.314119625213273	2.2917	3.9167	0.0191522115686605	0.03770793082863
181	SPD6	High Bongo	61	262	3.21803511450382	0.322342422680548	2.3125	3.8958	0.0199143813793834	0.0392133033067083
182	SPD6	High Timbale	73	270	3.19274740740741	0.301241135939468	2.3542	3.9375	0.0183329517113919	0.0360943181795844
183	SPD6	High Wood Block	83	290	3.26400827586207	0.320773500273925	1.7917	3.875	0.0188364685245354	0.0370740585721692
184	SPD6	HipHop Snare 2	13	248	4.1347435483871	1.49892601796307	1.8333	7.6458	0.0951818973225999	0.187471669392932
185	SPD6	Kick	1	216	3.12606203703704	0.801481288524215	1.4375	7.3958	0.0545338943131308	0.107489529851369
186	SPD6	Metronome Click	89	296	3.28575439189189	0.295853656071975	2.4375	3.9583	0.0171961444660465	0.0338426677383424
187	SPD6	Mix Kick	2	220	3.42802772727273	1.04662352383425	1.8333	7.6458	0.0705633435819842	0.139070144423271
188	SPD6	MONDO Kick	5	219	3.43179497716895	0.83244536428281	1.6875	7.375	0.0562514448121271	0.110866287649035
189	SPD6	Mute Surdo	81	263	3.26695209125475	0.311613595355683	2.4167	4.0417	0.0192149174474258	0.0378353198777062
190	SPD6	Standard Snare	10	222	3.27956081081081	1.24587393882515	1.8542	7.375	0.0836175838075844	0.164789877611976
