# Supplementary material for: The Schultz MIDI Benchmarking Toolbox for MIDI interfaces, percussion pads, and sound cards
Source: Behav Res Methods. 2018 Apr 17;51(1):204–34. doi: 10.3758/s13428-018-1042-7 (PMC6420415; doi:10.3758/s13428-018-1042-7)
Supplement: Supplementary file 3 — (CSV 22 kb) [file 13428_2018_1042_MOESM3_ESM.csv]

	Device	Instrument	Inst_num	N	Latency	sd	min	max	se	ci
1	HPD20	African Bracelet	189	226	5.61224247787611	0.245652295302956	4.898	6.3039	0.0163405476164465	0.0322000849103041
2	HPD20	Afro Claves	180	254	5.97853937007874	0.39069941200203	5.034	9.0703	0.0245146614124739	0.0482788016663393
3	HPD20	AfroClaves Close	181	268	5.88173358208955	0.427352942040027	4.6939	7.2109	0.0261047357365312	0.0513973171837018
4	HPD20	Agogo Hi	103	321	4.89626635514019	0.185063051558073	4.4444	5.5102	0.0103292122802358	0.0203217436150342
5	HPD20	Agogo Lo	104	327	4.87230244648318	0.213556107180857	4.3537	5.737	0.0118096797122504	0.0232327993462003
6	HPD20	Ankle Beads	206	241	6.22923817427386	0.28844631497037	5.3968	7.0522	0.0185804605149065	0.0366016052269502
7	HPD20	Apitua	185	202	5.77355643564356	0.405697844679118	4.127	8.5261	0.0285448007418599	0.0562856801815561
8	HPD20	Apitua Mute	186	272	5.66042977941177	0.353224169169608	4.7619	6.8481	0.0214173611618726	0.0421655650128694
9	HPD20	Ban Gu Edge	250	222	5.40049954954955	0.298866332127649	4.7392	6.5306	0.0200585948507077	0.0395306015792401
10	HPD20	Baya Ga	213	240	5.71135416666667	0.334643871004649	4.0816	7.1882	0.0216011689885232	0.0425529940043631
11	HPD20	Baya Ge	214	241	5.70967676348548	0.296114897111152	5.034	6.6893	0.0190744373150149	0.0375746889572664
12	HPD20	Baya Ge Mute	215	224	5.69495133928571	0.334589333185633	4.8526	6.712	0.0223556901794605	0.0440554411778231
13	HPD20	Bendir *p	160	264	5.25320909090909	0.345531462903459	4.5351	6.6667	0.0212659914745284	0.0418732683081606
14	HPD20	Bendir Harm	163	204	9.63719068627451	4.32703143091196	4.4671	19.5011	0.302952796783462	0.59733773961267
15	HPD20	Bendir Scrape	162	279	7.03963548387097	3.36831425521222	3.8322	17.415	0.201655699709494	0.396966096058097
16	HPD20	Berimbau *n	131	237	6.0894417721519	0.475405152352482	4.5805	7.5737	0.0308808830902843	0.0608374041706911
17	HPD20	Berimbau Gourd	134	223	5.604466367713	0.490923814192438	4.3764	9.4785	0.032874690152933	0.0647863950032516
18	HPD20	Berimbau Press	132	226	5.77087256637168	0.481621600982493	4.5578	7.5737	0.0320369923442313	0.0631309242486296
19	HPD20	Bombo	86	379	5.1843055408971	0.272782191822645	4.5351	6.0771	0.0140118800118283	0.0275509940851738
20	HPD20	Bongo H Inner L	24	356	5.2008308988764	0.286905946016236	4.5578	6.9161	0.0152059847269215	0.0299051371388791
21	HPD20	Bongo Hi L *p	22	342	5.17178947368421	0.19662707562374	4.6485	5.9637	0.010632374546823	0.0209132973280562
22	HPD20	Bongo Lo R *p	34	366	5.32786967213115	0.226803352475528	4.6712	6.1224	0.0118552011474408	0.0233130704433907
23	HPD20	Bougarabou Hi	150	279	5.74785089605735	0.387162430068296	4.3764	7.2789	0.0231788083952788	0.0456282718177952
24	HPD20	Bougarabou Lo	156	206	5.85077669902913	0.353234040346191	4.898	7.2789	0.0246109817680808	0.0485230977742832
25	HPD20	Bougarabou Mid	153	256	5.589834375	0.304442208930416	4.9433	6.6667	0.019027638058151	0.0374713287471946
26	HPD20	BougarabouH Bass	152	279	5.44542903225806	0.383972513792772	3.5828	7.0748	0.0229878331032436	0.045252330467107
27	HPD20	BougarabouH Slap	151	237	4.88810886075949	0.221621901370142	4.5125	5.5782	0.0143958894694174	0.0283608646646212
28	HPD20	BougarabouL Bass	158	204	5.91180441176471	0.372955526780084	5.0567	8.7302	0.0261121098189163	0.0514857391031049
29	HPD20	BougarabouM Bass	155	289	5.81754256055363	0.312962739209796	4.8299	6.9615	0.0184095728946939	0.0362343689025618
30	HPD20	Cajon Bass R	61	286	5.18425629370629	0.192984308640114	4.6939	5.8503	0.0114114013930283	0.0224613192941315
31	HPD20	Cajon Foot	64	329	5.2154170212766	0.25316223351378	4.7166	6.2132	0.0139572857375687	0.027457091100972
32	HPD20	Cajon R *p	59	361	5.15574404432133	0.218988972006046	4.6712	6.2132	0.0115257353687392	0.0226662283376206
33	HPD20	Cajon Side R	67	353	5.08405297450425	0.230433212934311	4.5351	6.0091	0.0122647223924252	0.0241213512312666
34	HPD20	Cajon SideEdge L	68	336	5.36712797619048	0.29035401468184	4.8753	7.3923	0.0158401101263554	0.0311586150833688
35	HPD20	Caxixi 1	118	376	4.88752792553191	0.203253460269237	4.4444	5.6689	0.0104819968648654	0.020610856940884
36	HPD20	Clap 1	731	236	4.81484788135593	0.180390771440848	4.2177	5.3515	0.0117424390424373	0.0231338973130756
37	HPD20	Claves 1	105	340	5.01940470588235	0.209176916923593	4.4444	5.7823	0.0113442110883325	0.022313909619666
38	HPD20	Coco	442	242	5.10597561983471	0.336715150594172	4.3311	6.5533	0.0216448696648535	0.0426372809801445
39	HPD20	Concert Snare	307	241	5.22558049792531	0.321106067745666	4.3991	6.5986	0.0206842601315885	0.0407458751165273
40	HPD20	Conga /Heel L *p	12	243	5.16857613168724	0.280341257224708	4.6485	7.0748	0.0179839000359603	0.0354249584616135
41	HPD20	Conga /Heel R *p	13	314	5.10846401273885	0.218750770575322	4.6032	5.941	0.0123448201607115	0.0242893227338004
42	HPD20	Conga /Toe L	14	341	5.4359275659824	0.346772717059323	4.6712	7.7551	0.0187787954679706	0.0369372472129694
43	HPD20	Conga Bass	7	291	4.97588144329897	0.172592394444189	4.5351	5.5782	0.0101175453436096	0.0199131291111395
44	HPD20	Conga Body *p	827	246	5.20380243902439	0.301069608457719	4.5578	8.0045	0.0191954971363738	0.0378092540113266
45	HPD20	Conga Edge L	5	240	5.25132125	0.240873376704702	4.6939	6.3492	0.015548309608701	0.0306292277935773
46	HPD20	Conga Edge R	6	298	5.20894932885906	0.286946600370512	4.5805	7.0975	0.0166223702531519	0.0327125508109065
47	HPD20	Conga Gliss	11	245	4.95293918367347	0.189404784503384	4.4898	5.805	0.0121006278118076	0.023835017928754
48	HPD20	Conga Inner L	3	236	5.10338220338983	0.24489192462342	4.6032	6.1451	0.0159411064873605	0.0314057342944363
49	HPD20	Conga Inner R	4	243	5.35632469135802	0.309863201433622	4.7166	7.1202	0.0198777336399623	0.0391554605563109
50	HPD20	Conga L *p	1	332	5.24758855421687	0.210621139634044	4.6939	6.0317	0.011559336765058	0.0227390279163757
51	HPD20	Conga R *p	2	275	5.29688436363636	0.335777435317623	4.6939	7.4603	0.0202481412002979	0.0398616981328993
52	HPD20	Conga Slap *p	8	307	5.09967557003257	0.206180924156901	4.6712	6.0091	0.0117673668850681	0.0231551977981115
53	HPD20	Conga Slap 1	9	298	5.15211006711409	0.224271437645167	4.5578	5.941	0.0129916955591425	0.0255674428270957
54	HPD20	Conga Slap 2	10	316	5.14114778481013	0.240618367323632	4.6259	6.5986	0.0135358406908196	0.0266320850804024
55	HPD20	Cowbell 1	90	364	5.53898241758242	0.338009588464386	4.8299	7.3243	0.0177165163126916	0.034839895007875
56	HPD20	Cowbell 2	92	354	5.30490423728814	0.303664769707646	4.6259	6.6893	0.0161396004159469	0.0317418652554666
57	HPD20	Cowbell 3	94	343	5.22811078717201	0.28228397831875	4.6485	6.2358	0.0152419021577421	0.0299796729980643
58	HPD20	Cowbell 4	96	323	4.90512352941176	0.225200417166249	4.4218	5.7596	0.0125304864011123	0.0246519599994973
59	HPD20	Cowbell 5	97	342	5.08738859649123	0.249802518632872	4.4671	6.0998	0.0135077731915561	0.026569048687188
60	HPD20	CR-78 Bongo	468	262	5.00926221374046	0.328347087849573	4.3764	6.2585	0.0202853508324174	0.0399437772994583
61	HPD20	CR-78 Claves	470	252	5.45855119047619	0.492840700403967	4.3311	8.2313	0.0310460459342806	0.0611439526801519
62	HPD20	Djembe Ears	143	229	5.90173013100437	0.526510420591701	4.8526	9.7279	0.0347927879260428	0.0685565163368664
63	HPD20	Djembe Hi *p	136	234	6.07845256410256	0.575705615280501	4.2177	9.2063	0.0376350534153874	0.0741484918761989
64	HPD20	Djembe Hi Bass	138	250	5.9745976	0.436299120425628	5.0567	8.9342	0.0275939792334615	0.0543473594252047
65	HPD20	Djembe Hi Edge	137	235	6.21305531914894	0.514927283227626	4.7846	8.0726	0.0335901522430522	0.0661777607979331
66	HPD20	Djembe Lo *p	139	264	5.88667234848485	0.423504983509736	4.7846	8.5488	0.0260649299286955	0.0513224979726405
67	HPD20	Djembe Lo Bass	142	265	5.87070452830189	0.299684467237892	4.9887	7.5964	0.0184094704815221	0.0362480724316252
68	HPD20	Djembe Lo Edge	141	214	6.35969485981308	0.471282028559267	5.3288	7.8685	0.0322161762382751	0.0635033631286716
69	HPD20	Doumdoumba	148	235	5.96419872340426	0.571801711751955	3.7868	9.4104	0.0373002308795813	0.0734871857381112
70	HPD20	Early House Kick	506	252	5.01880674603175	0.234280084688818	4.4898	5.9864	0.0147582581243277	0.0290658023989769
71	HPD20	Grello	188	244	5.6811106557377	0.473214508178041	4.3311	7.3469	0.0302944545830481	0.0596732409611067
72	HPD20	Guiro 1	107	356	4.81846994382022	0.228579950252557	4.3537	5.5556	0.0121147131339835	0.0238256294594677
73	HPD20	Kenkeni	144	226	6.0244203539823	0.457425711497976	4.6259	8.1633	0.0304275057169787	0.0599593288237999
74	HPD20	Kenkeni Rim	145	255	6.20354588235294	0.674440763067092	4.6939	8.254	0.0422351188730617	0.0831756274635288
75	HPD20	Korean Block	291	235	5.20692680851064	0.464008770276616	4.3311	8.6848	0.0302685946994442	0.0596337821042097
76	HPD20	Lithophone F6	377	252	5.23440674603175	0.394720747617513	4.3311	7.4603	0.0248650698931769	0.0489707662017703
77	HPD20	Log Drum Hi	175	235	5.72296765957447	0.325918990080244	4.9206	7.1429	0.021260610677057	0.0418866695698076
78	HPD20	Log Drum Lo	176	234	5.54779786324786	0.405321546434431	4.5125	8.5261	0.0264966983916508	0.0522037315519297
79	HPD20	Maracas 1	111	356	4.97484297752809	0.192831588438828	4.3991	5.7823	0.0102200537471709	0.0200994617819623
80	HPD20	Marimba G6	428	255	5.56097725490196	0.33290035519431	4.6712	6.5986	0.0208470288933551	0.0410550450720071
81	HPD20	MCastanets Close	183	236	5.561225	0.414545727593419	4.6259	7.0068	0.0269846284135703	0.0531626879641405
82	HPD20	Mega Cowbell	194	237	6.16359029535865	0.390339321354192	5.2834	7.551	0.025355263586505	0.0499515643434407
83	HPD20	MegaCowbell Mute	195	218	5.62274908256881	0.444702285150986	4.2177	7.3696	0.0301190392419072	0.0593633101596687
84	HPD20	MegaCowbellStomp	196	268	5.65886604477612	0.374746723062018	4.5125	8.0045	0.0228912994654165	0.0450704190705381
85	HPD20	Metal Castanets	182	260	5.78431538461538	0.325993812022077	5.0113	6.6667	0.0202172779759413	0.039811167433547
86	HPD20	Metal Maracas 1	113	360	5.00151305555556	0.210458666163547	4.4898	5.6463	0.0110921456399637	0.0218137463723949
87	HPD20	MoroccanCastanet	192	218	5.34741605504587	0.366409812202641	4.5125	8.0272	0.0248164038747952	0.0489120475734598
88	HPD20	Nagado Taiko	259	235	5.05745957446809	0.232721629188449	4.5805	5.6916	0.0151810851926358	0.0299090702912519
89	HPD20	Noise 2	829	231	5.02851601731602	0.270938441514223	4.3764	5.8277	0.0178264406824041	0.0351240024809443
90	HPD20	Noise 4	831	237	4.96780843881857	0.205979694604836	4.3537	5.6236	0.013379818953557	0.0263591378209103
91	HPD20	Nuts Rattle	203	249	5.50337469879518	0.23797578514829	5.0113	6.5079	0.0150811026086074	0.0297033725277502
92	HPD20	Nuts Rattle 2	205	240	5.48431416666667	0.3484179883562	4.5351	6.4626	0.0224902844403776	0.0443044975693808
93	HPD20	Pandeiro *p	71	336	4.88088958333333	0.237521652075347	4.4218	5.7143	0.0129578684503124	0.0254890421924807
94	HPD20	Pandeiro Heel	74	343	5.01676209912536	0.26112417710596	4.4444	6.4172	0.0140993802842603	0.0277324185671126
95	HPD20	Pandeiro Slap	73	332	5.09015481927711	0.278756511702567	4.3764	6.8707	0.0152987511121699	0.0300950422758593
96	HPD20	Pandeiro Thumb	72	325	5.08417907692308	0.246029326125891	4.6259	6.4853	0.0136472515479193	0.0268484122688136
97	HPD20	Pot Drum Gliss	172	238	6.74869915966387	1.41122723190976	4.8073	10.839	0.0914762746502119	0.180210457443187
98	HPD20	Pot Drum Heel	171	250	5.629932	0.393910233306542	4.4671	9.0703	0.0249130706179398	0.0490672110681601
99	HPD20	Pot Drum Hole S	168	248	6.04152943548387	0.449157992883729	4.6712	8.8435	0.0285215610696921	0.0561764875237263
100	HPD20	Pot Drum L *p	164	230	6.05629608695652	0.501734660152749	3.7868	9.2063	0.0330834037730594	0.065186787249543
101	HPD20	Pot Drum L Edge	166	217	5.96727004608295	0.379444721827413	4.5125	7.3469	0.0257583861269471	0.050769971522989
102	HPD20	Pot Drum R *p	165	268	6.34827611940298	0.470364524697864	4.195	8.0272	0.0287320863136278	0.0565702778421329
103	HPD20	Quijada	127	356	5.0022345505618	0.311124893924928	4.4444	7.1202	0.0164895863988813	0.0324295566171976
104	HPD20	Rakatak	207	208	5.90397548076923	0.321636329311695	5.1247	7.8005	0.0223014668727949	0.0439671276642628
105	HPD20	Repinique *p	79	348	5.04652643678161	0.245269959701419	4.5125	5.8957	0.0131478499107526	0.0258595067957563
106	HPD20	Sangban	146	233	5.68898240343348	0.452105266855338	3.9683	7.5737	0.0296184008110212	0.0583554153611006
107	HPD20	Shekere Bottom	200	260	5.71506615384615	0.388375735169626	4.9206	9.4104	0.0240860406163266	0.0474294015707199
108	HPD20	Shekere Roll 1	201	289	7.16647404844291	0.295773087500293	5.941	8.2766	0.0173984169117819	0.0342441761309835
109	HPD20	Shekere Shake	197	240	5.77145	0.356419231785563	4.898	7.0748	0.0230067624828921	0.045321928017621
110	HPD20	Shekere Tap	198	247	5.69656680161943	0.414878359133285	4.9206	8.0045	0.0263980778404902	0.0519950842616178
111	HPD20	Sine Wave 1kHz*l	837	240	4.84146125	0.218354969241767	4.3537	5.737	0.01409475265725	0.0277658086761695
112	HPD20	Solid Tom Hi	597	245	4.99004979591837	0.306593548907206	4.3991	6.5533	0.0195875433376977	0.0385822499373715
113	HPD20	Square Wave C *l	840	232	5.0418349137931	0.270799650443851	4.3991	6.0544	0.0177788680597209	0.035029466555217
114	HPD20	Steel Drum A5	356	256	5.498863671875	0.299318348278665	4.8526	6.5079	0.0187073967674166	0.0368406741884488
115	HPD20	Surdo *p	83	348	5.05212614942529	0.225528460104526	4.4444	5.7823	0.0120895944520364	0.0237781045579701
116	HPD20	Synth Brass C *l	848	248	5.1953935483871	0.346220458946357	4.4898	6.7347	0.0219850211281258	0.0433020220069725
117	HPD20	Synth Strings C *l	849	235	4.93009446808511	0.318463625522968	4.1497	7.1882	0.020774276317501	0.0409285161597955
118	HPD20	Tabla Na	208	234	5.50729188034188	0.397015815917067	3.6735	7.4603	0.0259537358021293	0.0511339879617225
119	HPD20	Tabla Te	209	221	5.23111583710407	0.581808605184066	4.3537	12.8798	0.0391366820020263	0.0771307917569829
120	HPD20	Tabla Ti	210	234	5.47648247863248	0.296443039699205	4.3764	6.6667	0.0193790877448078	0.0381806321450982
121	HPD20	Tabla Tun	212	262	5.37337099236641	0.334994076687737	4.4444	6.3719	0.020696003174256	0.0407523906591884
122	HPD20	Talking Drum	159	240	5.04988333333333	0.235715091775929	4.5578	5.8503	0.0152153437482987	0.0299733052243459
123	HPD20	Tamborim	77	362	5.22794309392265	0.254130491965513	4.4444	6.2132	0.0133568021186212	0.0262669138454509
124	HPD20	Tambour	88	362	5.10661270718232	0.273355182286628	4.5125	6.5079	0.0143672294090455	0.0282539767927761
125	HPD20	Tight Kick 1	495	247	5.09974736842105	0.326546546040303	4.263	6.712	0.0207776591647813	0.0409248031451337
126	HPD20	Timbale Hi L *p	36	363	5.33260550964187	0.202222036283166	4.8073	6.2585	0.0106139042803782	0.0208726547196293
127	HPD20	Timbale L Paila	57	365	5.03053424657534	0.20531783737885	4.4671	5.7823	0.0107468267818577	0.0211336624729651
128	HPD20	Timbale Lo L *p	52	282	5.40414326241135	0.313801899180888	3.9456	7.0975	0.0186866311610006	0.0367835513318919
129	HPD20	Timbale Mid L *p	44	362	5.48389337016575	0.329341583926616	4.6712	6.8027	0.0173098093499857	0.034040728225162
130	HPD20	TR-606 Snare	585	258	5.16374031007752	0.30588424885815	4.4218	6.0771	0.0190435215234373	0.0375012166442859
131	HPD20	TR-808 Conga Hi	475	261	5.40872873563218	0.532141164088291	4.4898	7.9365	0.0329387111411017	0.0648606043799574
132	HPD20	TR-909 Clap Dry	750	230	4.96795652173913	0.242577750424373	4.4898	6.5533	0.0159951031910108	0.0315163879720254
133	HPD20	TR-909 Kick 1	534	251	5.04323027888446	0.355785465863239	4.2857	6.644	0.0224569794756421	0.0442289849983689
134	HPD20	TR-909 Tom Hi	627	245	5.3231493877551	0.335752376872366	4.5351	6.6893	0.0214504325226782	0.0422516460888643
135	HPD20	Tumba Bass	20	324	5.05675864197531	0.19844312834725	4.6032	5.6463	0.0110246182415139	0.0216891240237559
136	HPD20	Tumba Edge L	18	320	5.2868459375	0.262887530898557	4.6939	6.3492	0.0146958597381562	0.0289130516187842
137	HPD20	Tumba L *p	16	341	5.27885747800587	0.233102659493693	4.7619	6.1678	0.0126232167362902	0.0248294347742652
138	HPD20	Vibra-Slap	128	319	5.10580564263323	0.188748296588117	4.7166	5.5329	0.0105678757715361	0.0207917877714606
139	HPD20	Vintage Kick	486	250	5.262676	0.394879717825822	4.4444	7.415	0.0249743862026838	0.0491879743728742
140	HPD20	Water Drum Hi	177	212	5.72476320754717	0.526257730962875	4.5351	7.8458	0.036143529353709	0.0712486784595622
141	HPD20	Water Drum Lo	179	208	5.43105480769231	0.30152315839623	4.4898	6.2132	0.020906869391105	0.0412176921285887
142	HPD20	Water Drum Mid	178	244	5.72673729508197	0.387684643440686	4.3991	7.7098	0.0248189660720213	0.0488877638896327
143	HPD20	White Noise 1 *l	835	231	4.90179004329004	0.221212383558343	4.2404	5.6689	0.0145547062708302	0.0286776002161028
144	HPD20	Wood Block Lo	337	244	5.17871024590164	0.279327783942528	4.4898	6.3719	0.0178821289672857	0.0352237597754783
145	HPD20	Wood Snare	539	253	5.14461422924901	0.409683456050893	4.5125	8.7075	0.0257565782043665	0.0507255811709847
146	HPD20	Wood Tom Hi	591	228	5.10790789473684	0.294683757213716	4.4671	6.3265	0.0195159085765533	0.0384555028617918
147	PercPad	Ambient Kick	19	466	9.71830450643777	2.21697831451097	7.2336	19.5692	0.102699537246617	0.201812675410761
148	PercPad	Bebop Kick	21	583	9.13272144082333	1.73427995869286	7.0522	16.3492	0.0718265369853406	0.141070794875779
149	PercPad	Clap	1	417	9.50956402877698	1.87986567234436	7.7551	19.5692	0.092057418038788	0.180955692908969
150	PercPad	Cowbell	3	440	8.17243681818182	1.04584676151576	6.8027	14.059	0.0498587880594466	0.0979915878884583
151	PercPad	E Crack Hex	13	475	10.9061711578947	2.65427567019835	7.2109	19.9773	0.121786520154666	0.239308242334979
152	PercPad	E Kick 8	16	481	8.99090644490644	1.97202202101148	7.0068	18.2313	0.0899164644819623	0.17667852360151
153	PercPad	E Kick 9	17	457	9.13544573304157	2.21822083921379	6.8254	17.9819	0.103763994247702	0.203914919429809
154	PercPad	E Kick Hex	18	456	8.76934539473684	2.32413080773249	6.6667	18.8435	0.108837396939108	0.213886319537403
155	PercPad	E Snare 8	10	447	7.99520223713647	1.18906313354486	6.6213	13.6054	0.056240756348229	0.110529800784655
156	PercPad	E Snare 9	11	426	8.03886854460094	1.22648685157193	6.8481	14.127	0.0594234821252049	0.116800506214923
157	PercPad	E Snare Hex	12	421	7.67258527315914	0.801340094241981	6.6893	13.4014	0.0390549265033225	0.0767674681832873
158	PercPad	E Tom Hex	23	423	8.84750307328605	1.09539288851252	7.6417	15.1701	0.053259824789911	0.104687584235359
159	PercPad	Fat Tom	22	548	8.58711167883212	1.25293835285731	7.1655	16.0771	0.0535228738205335	0.105135532838749
160	PercPad	Fatback Snare	15	484	10.3479115702479	2.25374285259467	7.6644	19.4785	0.102442856936121	0.201288703462731
161	PercPad	Finger Snap	2	448	9.62377455357143	2.14852534140559	7.1429	18.6168	0.101508281051417	0.199492725843999
162	PercPad	Hi-hat Closed	24	418	9.02483325358852	1.41333154703388	7.4376	15.0567	0.0691283056061965	0.135883377810633
163	PercPad	Hi-hat Open	25	419	8.54799498806683	1.38717269706479	7.0295	16.7574	0.0677678208687803	0.133208187350549
164	PercPad	Rock Kick	20	487	10.3550837782341	2.37230554341566	7.7551	19.9093	0.107499425444438	0.211221017196426
165	PercPad	Tabla High	8	440	17.9825306818182	2.52028212932202	11.1338	20.0454	0.120149736232638	0.236140185031733
166	PercPad	Tabla Low	9	421	7.80244798099762	0.946732277275471	6.6893	13.7415	0.0461409079278535	0.0906958736946578
167	PercPad	Tambourine	4	428	8.33539742990654	1.70974734522773	6.78	14.2857	0.0826437572840302	0.162439211357059
168	PercPad	Tight Snare	14	439	9.44297129840547	1.76047763313092	6.9841	17.7551	0.0840230131285667	0.165138399118503
169	PercPad	Timbale	7	413	9.96145665859564	1.56717527253344	8.3447	15.805	0.0771156537630545	0.151589216417519
170	PercPad	Triangle Muted	5	435	8.95587379310345	1.57536694059333	7.3696	14.7619	0.0755330634387806	0.14845608666738
171	PercPad	Triangle Open	6	473	9.17801437632135	1.56914808689507	7.415	15.4649	0.0721495059035596	0.141773972205988
172	SPD6	808 Closed Hi-Hat 1	51	270	3.66219296296296	0.320242563600428	2.6042	4.25	0.0194893417730264	0.0383710443435664
173	SPD6	808 High Tom 1	39	240	5.07682416666667	1.75672357060351	2.7917	8.0208	0.113396018880624	0.223383286067044
174	SPD6	808 Kick 1	7	214	3.42231214953271	0.752431774731998	2.2917	8.0625	0.0514351772252985	0.101387163789013
175	SPD6	Brush Slap Snare	23	239	3.92573263598326	0.419463029317282	2.9792	8.0833	0.0271328078028008	0.0534511302158035
176	SPD6	Closed Hi-Hat	48	254	3.71957086614173	0.327123188315402	2.6042	4.25	0.0205255343503802	0.0404226754481468
177	SPD6	Cowbell	66	274	3.7255901459854	0.311230605664904	2.8125	4.25	0.01880212850027	0.0370155928127959
178	SPD6	Cross Stick	19	243	3.84910946502058	0.424164210698305	2.7708	7.6875	0.0272101468030302	0.0535989589746558
179	SPD6	Electronic Kick	9	238	3.8800781512605	1.08201200432126	2.4375	8.2917	0.0701364210129179	0.13817043339922
180	SPD6	High Agogo	76	269	3.76881784386617	0.300447698122775	3	4.2917	0.0183186194617976	0.0360667086965441
181	SPD6	High Bongo	61	262	3.70014351145038	0.323971987720342	2.875	4.3125	0.0200150562437562	0.0394115416509884
182	SPD6	High Timbale	73	270	3.71496851851852	0.311744059321041	3.0208	4.2708	0.0189721392731514	0.0373527646967508
183	SPD6	High Wood Block	83	290	3.81789068965517	0.323032476566177	2.6042	4.3333	0.0189691201799569	0.0373351444140501
184	SPD6	HipHop Snare 2	13	248	4.86526008064516	1.55187839804771	2.9583	8.375	0.0985443768204555	0.194094458625909
185	SPD6	Kick	1	216	3.76822824074074	0.741531274874739	2.2292	7.8958	0.0504548125488502	0.0994494185299542
186	SPD6	Metronome Click	89	296	3.78983817567568	0.309301934206334	2.9167	4.3333	0.0179778097551912	0.035381014820466
187	SPD6	Mix Kick	2	220	3.97765227272727	1.05492386621537	2.5208	8.0417	0.0711229525511597	0.140173052763681
188	SPD6	MONDO Kick	5	219	3.8455095890411	0.853970352196471	2.3958	7.6458	0.0577059687024129	0.113733016931303
189	SPD6	Mute Surdo	81	264	3.86174015151515	0.310603532296821	2.3542	4.4375	0.0191163259469315	0.0376405231987833
190	SPD6	Standard Snare	10	244	4.21968786885246	2.14945339336821	0.54167	19.3542	0.137604653024021	0.271050122218297
