# Supplementary material for: The Schultz MIDI Benchmarking Toolbox for MIDI interfaces, percussion pads, and sound cards
Source: Behav Res Methods. 2018 Apr 17;51(1):204–34. doi: 10.3758/s13428-018-1042-7 (PMC6420415; doi:10.3758/s13428-018-1042-7)
Supplement: Supplementary file 4 — (CSV 24 kb) [file 13428_2018_1042_MOESM4_ESM.csv]

	Device	Instrument	Inst_num	N	Latency	sd	min	max	se	ci
1	HPD20	African Bracelet	189	226	-0.0752517743362832	0.101803629150711	-0.24943	0.15873	0.00677187667883453	0.0133444122668882
2	HPD20	Afro Claves	180	254	-0.551895826771654	0.0332159085400924	-0.68027	-0.45351	0.00208415146364191	0.00410449622219051
3	HPD20	AfroClaves Close	181	268	-0.601922574626866	0.0310451450741064	-0.72562	-0.52154	0.00189638406183223	0.00373376900313566
4	HPD20	Agogo Hi	103	321	-0.550576417445483	0.0211634933745045	-0.6576	-0.47619	0.00118123101189663	0.00232395976795073
5	HPD20	Agogo Lo	104	327	-0.609537003058104	0.0216199827090699	-0.70295	-0.52154	0.00119558777573275	0.00235204100120985
6	HPD20	Ankle Beads	206	241	0.0707557468879668	0.027753068407202	-0.045351	0.15873	0.00178773229174547	0.00352164961365964
7	HPD20	Apitua	185	202	-0.546684851485149	0.340738510143415	-0.63492	4.195	0.0239742779131964	0.0472733564129267
8	HPD20	Apitua Mute	186	272	-0.579063088235294	0.0227859090274276	-0.68027	-0.49887	0.00138159867199705	0.00272003110866399
9	HPD20	Ban Gu Edge	250	222	-0.280382702702703	0.0214331673428265	-0.38549	-0.20408	0.00143850000445535	0.00283493290387951
10	HPD20	Baya Ga	213	240	-0.57359925	0.0241014816351271	-0.6576	-0.49887	0.00155574394986285	0.00306472131235173
11	HPD20	Baya Ge	214	241	-0.580346721991701	0.0270744897235982	-0.6576	-0.49887	0.0017440211961877	0.00343554322989377
12	HPD20	Baya Ge Mute	215	224	-0.583695580357143	0.0283678061483549	-0.68027	-0.49887	0.00189540377538506	0.00373519443436461
13	HPD20	Bendir *p	160	264	-0.546792537878788	0.0527011120220777	-0.6576	-0.43084	0.00324352922753319	0.00638659005259805
14	HPD20	Bendir Harm	163	204	3.83074911764706	4.09973792592384	-0.68027	13.8549	0.287039068370273	0.565960341351056
15	HPD20	Bendir Scrape	162	279	0.953034193548387	3.21725053859759	-0.63492	10.5215	0.192611751560208	0.379162776861338
16	HPD20	Berimbau *n	131	237	-0.654057805907173	0.0247538803548693	-0.72562	-0.54422	0.00160793731722713	0.00316774401053513
17	HPD20	Berimbau Gourd	134	223	-0.669901659192825	0.0242226015079152	-0.7483	-0.58957	0.00162206537195715	0.00319661622420908
18	HPD20	Berimbau Press	132	226	-0.66080907079646	0.0265071813753571	-0.77098	-0.56689	0.00176323147686296	0.00347455939691788
19	HPD20	Bombo	86	379	-0.558098496042216	0.022493222309143	-0.6576	-0.47619	0.00115539922151519	0.00227181485219026
20	HPD20	Bongo H Inner L	24	356	-0.587657471910112	0.0238129767395089	-0.68027	-0.49887	0.00126208524302601	0.0024821037868614
21	HPD20	Bongo Hi L *p	22	342	-0.547003625730994	0.0197556239517919	-0.61224	-0.45351	0.00106826179759487	0.00210121233962557
22	HPD20	Bongo Lo R *p	34	366	-0.546820628415301	0.0214026860019289	-0.61224	-0.45351	0.00111873631883708	0.00219997773840039
23	HPD20	Bougarabou Hi	150	279	-0.600051612903226	0.035707564691059	-0.7483	-0.49887	0.00213775598032609	0.0042082452767634
24	HPD20	Bougarabou Lo	156	206	-0.521763058252427	0.0301305739523666	-0.6576	-0.43084	0.00209929656121689	0.00413898044608916
25	HPD20	Bougarabou Mid	153	256	-0.5812409765625	0.0245745891119868	-0.6576	-0.49887	0.00153591181949917	0.00302468738049707
26	HPD20	BougarabouH Bass	152	279	-0.589649283154122	0.0305628046412929	-0.7483	-0.49887	0.00182974725279491	0.00360191963213241
27	HPD20	BougarabouH Slap	151	237	-0.591864683544304	0.0309478021248892	-0.77098	-0.49887	0.00201027577128859	0.00396037766260996
28	HPD20	BougarabouL Bass	158	204	-0.568892794117647	0.0278583846729839	-0.70295	-0.47619	0.00195047706153853	0.00384579238573112
29	HPD20	BougarabouM Bass	155	289	-0.566343079584775	0.0276043169655763	-0.72562	-0.47619	0.00162378335091625	0.00319598750560345
30	HPD20	Cajon Bass R	61	286	-0.440432132867133	0.019547550427499	-0.54422	-0.34014	0.00115587088790019	0.00227512679483687
31	HPD20	Cajon Foot	64	329	-0.50321094224924	0.0228445697374126	-0.61224	-0.43084	0.00125946189900212	0.00247764219700844
32	HPD20	Cajon R *p	59	361	-0.575810692520776	0.024025710795756	-0.68027	-0.47619	0.00126451109451347	0.0024867564876975
33	HPD20	Cajon Side R	67	353	-0.552697563739377	0.0225010602972908	-0.6576	-0.47619	0.00119761059860829	0.00235537217745422
34	HPD20	Cajon SideEdge L	68	336	-0.485435982142857	0.0288739068941324	-0.61224	-0.38549	0.00157520076132701	0.00309853112192414
35	HPD20	Caxixi 1	118	376	-0.537885159574468	0.0217082243456515	-0.63492	-0.49887	0.00111951619043287	0.00220131606043095
36	HPD20	Clap 1	731	236	-0.559492669491525	0.0449117199042565	-0.70295	-0.38549	0.00292350395230547	0.00575962455351757
37	HPD20	Claves 1	105	340	-0.566691323529412	0.0228737868098368	-0.6576	-0.47619	0.00124050526117606	0.00244005705333464
38	HPD20	Coco	442	242	-0.675869834710744	0.0352937220207851	-0.79365	-0.56689	0.00226876637947365	0.00446914354753532
39	HPD20	Concert Snare	307	241	-0.640847012448133	0.0612426074330936	-0.81633	-0.49887	0.0039449831396092	0.00777121295713358
40	HPD20	Conga /Heel L *p	12	243	-0.568386543209877	0.0333324244825593	-0.68027	-0.52154	0.00213827602752761	0.00421200847998289
41	HPD20	Conga /Heel R *p	13	314	-0.547828248407643	0.0302228014411979	-0.63492	-0.45351	0.00170557135667786	0.00335583447863584
42	HPD20	Conga /Toe L	14	341	-0.592028152492669	0.0309896525584642	-0.72562	-0.49887	0.00167818377395393	0.00330092997887201
43	HPD20	Conga Bass	7	291	-0.564321374570447	0.0260665515787472	-0.6576	-0.47619	0.00152804831521585	0.00300747091864247
44	HPD20	Conga Body *p	827	246	-0.438305853658537	0.0218910620071047	-0.49887	-0.36281	0.00139572313599556	0.00274914737573242
45	HPD20	Conga Edge L	5	240	-0.563397458333333	0.0286400649637525	-0.6576	-0.47619	0.00184870824398187	0.00364184321986342
46	HPD20	Conga Edge R	6	298	-0.558067147651007	0.03088009413396	-0.68027	-0.45351	0.00178883582340436	0.00352039943006257
47	HPD20	Conga Gliss	11	245	-0.582534612244898	0.0301170051147626	-0.68027	-0.49887	0.00192410487758051	0.00378997478206742
48	HPD20	Conga Inner L	3	236	-0.587069491525424	0.0266733680183527	-0.68027	-0.49887	0.00173628836725004	0.00342067918331835
49	HPD20	Conga Inner R	4	243	-0.536751440329218	0.026864553314291	-0.6576	-0.49887	0.00172336189862944	0.00339470434951265
50	HPD20	Conga L *p	1	332	-0.568190722891566	0.030270499494675	-0.68027	-0.47619	0.00166130948827565	0.00326805625611949
51	HPD20	Conga R *p	2	275	-0.549659381818182	0.0311823252268134	-0.68027	-0.45351	0.00188036496123952	0.00370179858601085
52	HPD20	Conga Slap *p	8	307	-0.588237882736156	0.0307027100059864	-0.7483	-0.49887	0.00175229621500462	0.00344807516036578
53	HPD20	Conga Slap 1	9	298	-0.560424765100671	0.030709743594308	-0.6576	-0.47619	0.00177896768159935	0.00350097908956424
54	HPD20	Conga Slap 2	10	316	-0.583395981012658	0.0260782886888561	-0.7483	-0.49887	0.0014670183540344	0.00288639313298467
55	HPD20	Cowbell 1	90	364	-0.508461236263736	0.0207792330203432	-0.61224	-0.45351	0.00108912774469686	0.0021417921901621
56	HPD20	Cowbell 2	92	354	-0.53057302259887	0.0188081103795804	-0.61224	-0.47619	0.00099963978830241	0.00196599857781774
57	HPD20	Cowbell 3	94	343	-0.593403177842566	0.0287618882329653	-0.70295	-0.49887	0.00155299598981758	0.00305462608670447
58	HPD20	Cowbell 4	96	323	-0.569840185758514	0.0265226771357994	-0.6576	-0.47619	0.00147576123238654	0.00290335153042204
59	HPD20	Cowbell 5	97	342	-0.474730350877193	0.0212204438275961	-0.54422	-0.43084	0.00114747018491272	0.00225701089126227
60	HPD20	CR-78 Bongo	468	262	-0.592596755725191	0.030825185052091	-0.68027	-0.49887	0.00190438629241727	0.00374991700093715
61	HPD20	CR-78 Claves	470	252	-0.546288293650794	0.029433450559148	-0.6576	-0.45351	0.00185413310490525	0.00365164140609124
62	HPD20	Djembe Ears	143	229	-0.552437205240175	0.0214961787517454	-0.6576	-0.47619	0.00142050747578608	0.00279900087849746
63	HPD20	Djembe Hi *p	136	234	-0.581911623931624	0.0326932474674749	-0.7483	-0.49887	0.0021372244461458	0.00421075447226184
64	HPD20	Djembe Hi Bass	138	250	-0.66067936	0.0479923129260339	-0.79365	-0.54422	0.00303530038051614	0.00597813600378933
65	HPD20	Djembe Hi Edge	137	235	-0.564093914893617	0.0289496044433879	-0.68027	-0.43084	0.00188846396822146	0.00372056416595507
66	HPD20	Djembe Lo *p	139	264	-0.575137424242424	0.0281421056506174	-0.6576	-0.47619	0.0017320268719162	0.00341040416627457
67	HPD20	Djembe Lo Bass	142	265	-0.608220716981132	0.0427578677220404	-0.72562	-0.45351	0.00262659493478814	0.00517174046588159
68	HPD20	Djembe Lo Edge	141	214	-0.584375373831776	0.0305174736000544	-0.70295	-0.49887	0.00208613154813439	0.00411210716801222
69	HPD20	Doumdoumba	148	235	-0.719641489361702	0.0302937855167477	-0.86168	-0.63492	0.00197614867316343	0.00389331650679889
70	HPD20	Early House Kick	506	252	-0.533238531746032	0.0323525659466703	-0.63492	-0.43084	0.00203802008975492	0.0040137995090569
71	HPD20	Grello	188	244	-0.573024672131148	0.0219717336625714	-0.63492	-0.47619	0.00140659611243611	0.00277067700698345
72	HPD20	Guiro 1	107	356	-0.66587904494382	0.0219450958476229	-0.77098	-0.63492	0.00116308775375083	0.00228740850429036
73	HPD20	Kenkeni	144	226	-0.667932876106195	0.0285241952992372	-0.79365	-0.58957	0.00189740124729214	0.0037389494346096
74	HPD20	Kenkeni Rim	145	255	-0.610108549019608	0.0349604919853092	-0.77098	-0.49887	0.00218931093094883	0.00431151409663905
75	HPD20	Korean Block	291	235	-0.576251063829787	0.0253723385648238	-0.68027	-0.49887	0.00165510887248511	0.0032608187740653
76	HPD20	Lithophone F6	377	252	-0.558974285714286	0.0254120862303628	-0.6576	-0.47619	0.00160081096335402	0.00315273352363075
77	HPD20	Log Drum Hi	175	235	-0.551840936170213	0.0235512060041104	-0.63492	-0.45351	0.0015363112830746	0.00302676927055328
78	HPD20	Log Drum Lo	176	234	-0.522897991452991	0.0243715012064444	-0.58957	-0.43084	0.00159321487470782	0.00313894812079666
79	HPD20	Maracas 1	111	356	-0.539248595505618	0.0245735977347126	-0.63492	-0.49887	0.00130239807514622	0.00256138577975182
80	HPD20	Marimba G6	428	255	-0.254677333333333	0.0232635156538608	-0.31746	-0.18141	0.00145681785984873	0.00286898066884046
81	HPD20	MCastanets Close	183	236	-0.581497457627119	0.043431390534055	-0.7483	-0.49887	0.00282714271800574	0.0055697823162111
82	HPD20	Mega Cowbell	194	237	0.186860578059072	0.0232112389410204	0.068027	0.27211	0.00150773198938084	0.00297033281564091
83	HPD20	MegaCowbell Mute	195	218	-0.57573252293578	0.0232363478289024	-0.6576	-0.49887	0.00157376405623754	0.00310182018218491
84	HPD20	MegaCowbellStomp	196	268	-0.574421380597015	0.0271034664497446	-0.70295	-0.47619	0.00165560771814753	0.00325970719949991
85	HPD20	Metal Castanets	182	261	-0.504949157088123	0.0461129356878122	-0.6576	0	0.00285431906229498	0.00562052530472792
86	HPD20	Metal Maracas 1	113	360	-0.584653888888889	0.0292935804215735	-0.70295	-0.52154	0.0015439072492248	0.00303623863680191
87	HPD20	MoroccanCastanet	192	218	-0.588320137614679	0.0272492331685849	-0.68027	-0.49887	0.00184555094615229	0.00363750026526313
88	HPD20	Nagado Taiko	259	235	-0.537269531914894	0.0243555512239199	-0.63492	-0.45351	0.00158878097980541	0.00313014263469484
89	HPD20	Noise 2	829	231	-0.629717619047619	0.0391287596660317	-0.77098	-0.52154	0.0025744833743939	0.00507258639233673
90	HPD20	Noise 4	831	237	-0.576075991561181	0.0230150381652017	-0.68027	-0.49887	0.0014949873794617	0.0029452250820835
91	HPD20	Nuts Rattle	203	249	-0.685461606425703	0.0258369563832686	-0.79365	-0.58957	0.00163735058198205	0.00322488584272237
92	HPD20	Nuts Rattle 2	205	240	-0.574260375	0.0241305579862771	-0.68027	-0.47619	0.00155762082025906	0.00306841863330501
93	HPD20	Pandeiro *p	71	336	-0.587745416666667	0.0275603738759851	-0.70295	-0.49887	0.00150354166033315	0.0029575726104443
94	HPD20	Pandeiro Heel	74	343	-0.585205043731778	0.0196691483696118	-0.6576	-0.49887	0.00106203418543723	0.00208894121367923
95	HPD20	Pandeiro Slap	73	332	-0.583898975903615	0.0233932854680644	-0.68027	-0.49887	0.00128387333406483	0.00252558015894471
96	HPD20	Pandeiro Thumb	72	325	-0.535425784615385	0.0291421056123501	-0.63492	-0.43084	0.0016165131701587	0.0031801870052732
97	HPD20	Pot Drum Gliss	172	238	0.627867058823529	1.08968209737163	-0.49887	3.0612	0.0706335993004425	0.139149886563095
98	HPD20	Pot Drum Heel	171	250	-0.64689424	0.0496618049845118	-0.79365	-0.49887	0.00314088832932321	0.00618609536174336
99	HPD20	Pot Drum Hole S	168	248	-0.559670040322581	0.0295614506541153	-0.6576	-0.45351	0.00187715399369126	0.0036972702037255
100	HPD20	Pot Drum L *p	164	230	-0.560680695652174	0.0405345133597664	-0.7483	-0.43084	0.00267276666080306	0.00526635871207785
101	HPD20	Pot Drum L Edge	166	217	-0.588000460829493	0.0363151563957243	-0.70295	-0.43084	0.00246523345007024	0.0048589935503238
102	HPD20	Pot Drum R *p	165	268	-0.592275895522388	0.0287834923875908	-0.68027	-0.49887	0.00175823163581295	0.00346176226338254
103	HPD20	Quijada	127	356	-0.597530898876405	0.0195212941091718	-0.68027	-0.52154	0.00103462651853514	0.00203476778912815
104	HPD20	Rakatak	207	208	-0.205715432692308	0.249797915399581	-0.34014	3.1066	0.0173203690861001	0.0341469412368423
105	HPD20	Repinique *p	79	348	-0.676102959770115	0.0268405761507111	-0.79365	-0.58957	0.00143880590667229	0.00282987799327842
106	HPD20	Sangban	146	233	-0.710831845493562	0.0301763816718243	-0.839	-0.61224	0.00197692049375844	0.00389501166133919
107	HPD20	Shekere Bottom	200	260	-0.585991538461539	0.0303035260626959	-0.70295	-0.49887	0.00187934490615183	0.00370074125771179
108	HPD20	Shekere Roll 1	201	289	1.05040259515571	0.0286370907479386	0.95238	1.1338	0.00168453474987874	0.00331556054588772
109	HPD20	Shekere Shake	197	240	-0.520691375	0.0254318409331277	-0.61224	-0.43084	0.00164161827328999	0.00323388852602731
110	HPD20	Shekere Tap	198	247	-0.586538947368421	0.0282051745617395	-0.68027	-0.49887	0.00179465228107068	0.0035348443601999
111	HPD20	Sine Wave 1kHz*l	837	240	-0.664212291666667	0.0240820003130503	-0.79365	-0.56689	0.00155448643593009	0.0030622440861021
112	HPD20	Solid Tom Hi	597	245	-0.574665469387755	0.0251939969651096	-0.6576	-0.47619	0.00160958542396881	0.00317045512305752
113	HPD20	Square Wave C *l	840	232	-0.689263017241379	0.0228971293771509	-0.7483	-0.58957	0.00150327019062062	0.0029618732018773
114	HPD20	Steel Drum A5	356	256	-0.31365015625	0.0283931688134595	-0.40816	-0.22676	0.00177457305084122	0.00349468546599235
115	HPD20	Surdo *p	83	348	-0.569889626436782	0.0279684437273266	-0.6576	-0.47619	0.00149926595499862	0.00294879226756504
116	HPD20	Synth Brass C *l	848	248	-0.430473427419355	0.0264449713569061	-0.52154	-0.34014	0.00167925736042174	0.00330749007483676
117	HPD20	Synth Strings C *l	849	235	-0.687893617021277	0.0211960042422058	-0.7483	-0.61224	0.00138267486037507	0.00272408191273213
118	HPD20	Tabla Na	208	234	-0.555263376068376	0.405059518743363	-0.6576	5.6009	0.026479569105627	0.0521699834737335
119	HPD20	Tabla Te	209	221	-0.586387873303167	0.0272907581010372	-0.68027	-0.49887	0.00183577505021022	0.00361795573531498
120	HPD20	Tabla Ti	210	234	-0.502550854700855	0.0274648246068068	-0.61224	-0.40816	0.00179543175137835	0.00353735532568466
121	HPD20	Tabla Tun	212	262	-0.591732824427481	0.0258288806922754	-0.6576	-0.49887	0.00159571357822274	0.00314211118796092
122	HPD20	Talking Drum	159	240	-0.588528375	0.0280040168865731	-0.68027	-0.49887	0.00180765151714348	0.00356096395578652
123	HPD20	Tamborim	77	362	-0.465166491712707	0.0379374610048119	-0.61224	-0.40816	0.00199394868205326	0.00392121390873384
124	HPD20	Tambour	88	362	-0.557497486187845	0.0229502937906247	-0.6576	-0.47619	0.00120624066145984	0.00237214111956283
125	HPD20	Tight Kick 1	495	247	-0.690369392712551	0.0326831910758114	-0.81633	-0.58957	0.00207958164869647	0.00409605667906005
126	HPD20	Timbale Hi L *p	36	363	-0.551464820936639	0.0201163574670985	-0.6576	-0.47619	0.00105583494534037	0.00207634039961616
127	HPD20	Timbale L Paila	57	365	-0.625974	0.0336843377681545	-0.7483	-0.49887	0.00176311882044611	0.00346717768950578
128	HPD20	Timbale Lo L *p	52	282	-0.609350035460993	0.0411510171842839	-0.7483	-0.49887	0.00245050741257446	0.00482368193726299
129	HPD20	Timbale Mid L *p	44	362	-0.555117403314917	0.0216249826131015	-0.6576	-0.45351	0.00113658385244467	0.00223515702824356
130	HPD20	TR-606 Snare	585	258	-0.55889523255814	0.0272396216652711	-0.6576	-0.47619	0.00169586477044602	0.00333956049450403
131	HPD20	TR-808 Conga Hi	475	261	-0.547606053639847	0.0299364834939197	-0.63492	-0.45351	0.00185302180874505	0.00364884084048062
132	HPD20	TR-909 Clap Dry	750	230	-0.448878130434783	0.0276864507634711	-0.56689	-0.34014	0.00182559050110667	0.00359710205203659
133	HPD20	TR-909 Kick 1	534	251	-0.591555657370518	0.0293942402090297	-0.68027	-0.49887	0.00185534799032519	0.00365410488618263
134	HPD20	TR-909 Tom Hi	627	245	-0.537553142857143	0.0306871598128118	-0.6576	-0.43084	0.00196053072508134	0.00386172401208712
135	HPD20	Tumba Bass	20	324	-0.559545	0.0259471538612321	-0.6576	-0.47619	0.00144150854784623	0.0028359310944492
136	HPD20	Tumba Edge L	18	320	-0.552579375	0.030902444469917	-0.68027	-0.52154	0.00172749916264117	0.00339873089093031
137	HPD20	Tumba L *p	16	341	-0.594622375366569	0.0279647143408362	-0.68027	-0.54422	0.0015143741854321	0.00297872213133431
138	HPD20	Vibra-Slap	128	319	-0.333029090909091	0.0202924250696828	-0.40816	-0.24943	0.00113615768256482	0.00223533564563926
139	HPD20	Vintage Kick	486	250	-0.58548668	0.0291999608532774	-0.68027	-0.49887	0.00184676767768221	0.00363727702716166
140	HPD20	Water Drum Hi	177	212	-0.565288349056604	0.0322921599454718	-0.72562	-0.47619	0.00221783465061564	0.00437195234454804
141	HPD20	Water Drum Lo	179	209	-0.611157990430622	0.415707908127324	-6.576	-0.49887	0.028755117279518	0.056688834814656
142	HPD20	Water Drum Mid	178	244	-0.585571516393443	0.0257537251082314	-0.68027	-0.49887	0.00164871330475372	0.00324759325310328
143	HPD20	White Noise 1 *l	835	231	-0.693719653679654	0.0295949179077506	-0.79365	-0.58957	0.00194720263995997	0.00383663523051824
144	HPD20	Wood Block Lo	337	244	-0.514944221311475	0.0264372300734977	-0.61224	-0.43084	0.00169247022633939	0.00333378451686543
145	HPD20	Wood Snare	539	253	-0.64666233201581	0.0504459213716251	-0.81633	-0.49887	0.00317150790374648	0.00624603859757422
146	HPD20	Wood Tom Hi	591	228	-0.541134736842105	0.0360832743225102	-0.70295	-0.45351	0.00238967321945095	0.0047087782241278
147	PercPad	Ambient Kick	19	466	2.74590836909871	1.54901322116668	1.5193	7.0748	0.0717566518181305	0.141007469655491
148	PercPad	Bebop Kick	21	583	2.45850823327616	1.39560968156051	1.4059	7.2562	0.0578002472480041	0.113522482991999
149	PercPad	Clap	1	417	2.50477362110312	1.16498655894548	1.8141	6.9388	0.057049637239595	0.11214149665317
150	PercPad	Cowbell	3	440	1.19352590909091	0.177011720167396	1.0431	2.449	0.00843870265188107	0.0165852782380196
151	PercPad	E Crack Hex	13	475	4.29798252631579	2.47011553746972	1.2698	13.2653	0.113336673754738	0.222704451641237
152	PercPad	E Kick 8	16	481	2.05972432432432	1.25654797025539	1.1338	6.576	0.0572936558180008	0.11257736366723
153	PercPad	E Kick 9	17	457	2.1569204595186	1.52760547033685	0.86168	6.0544	0.071458369894754	0.140428554676585
154	PercPad	E Kick Hex	18	456	1.82266072368421	1.29001772957291	0.92971	5.7823	0.0604106151103408	0.118718422989944
155	PercPad	E Snare 8	10	447	1.22951073825503	0.85017660416295	0.70295	4.5578	0.0402119735267103	0.0790284788409516
156	PercPad	E Snare 9	11	426	1.22427488262911	0.414661571493568	1.0431	4.8299	0.020090418784414	0.0394889528544479
157	PercPad	E Snare Hex	12	421	1.08682235154394	0.145364428169605	0.86168	2.0181	0.00708462873523343	0.0139257466270271
158	PercPad	E Tom Hex	23	423	2.19793593380615	0.604511980159152	1.7687	4.9433	0.0293923782820967	0.0577736988325092
159	PercPad	Fat Tom	22	548	2.03697062043796	0.969425648573163	1.4739	6.0091	0.041411811322276	0.0813456479146475
160	PercPad	Fatback Snare	15	484	3.30746880165289	1.66090897742835	1.678	7.3243	0.0754958626103795	0.148340887360449
161	PercPad	Finger Snap	2	448	2.57040044642857	1.37654011957704	1.3152	7.7551	0.0650354076089993	0.127813126238667
162	PercPad	Hi-hat Closed	24	418	2.29654401913876	0.967520792692685	1.61	5.9864	0.0473229888471498	0.093021339323399
163	PercPad	Hi-hat Open	25	419	1.89344868735084	1.020106584715	1.2018	5.4875	0.0498354678161608	0.0979593595965199
164	PercPad	Rock Kick	20	487	3.10741232032854	1.48492755922442	1.9728	7.8005	0.0672884906778924	0.132212273580407
165	PercPad	Tabla High	8	440	11.6745029545455	2.48299806236142	5.6236	13.6961	0.118372288081545	0.232646819599197
166	PercPad	Tabla Low	9	421	1.14800733966746	0.519239831998068	0.81633	3.1519	0.025306200977582	0.0497425844143153
167	PercPad	Tambourine	4	428	1.12213252336449	0.211783253146995	0.92971	2.6304	0.0102369299292997	0.0201210457883459
168	PercPad	Tight Snare	14	439	2.504139476082	0.998439847051319	0.99773	5.9864	0.0476529339527476	0.0936568320183345
169	PercPad	Timbale	7	413	2.98853365617433	0.924306813688254	2.3583	6.6667	0.0454821649272127	0.0894060467084012
170	PercPad	Triangle Muted	5	435	1.87650666666667	0.509003744498976	1.5646	4.1723	0.0244048615805902	0.0479664147191646
171	PercPad	Triangle Open	6	473	2.0505976744186	0.592771294049961	1.61	4.6259	0.0272556531386055	0.053557431366111
172	SPD6	808 Closed Hi-Hat 1	51	270	0.433564814814815	0.181884479782232	0.1875	0.8125	0.0110691369374246	0.0217931600367729
173	SPD6	808 High Tom 1	39	240	0.611805375	0.245350551312092	0.10417	1.375	0.015837309986909	0.0311985410269342
174	SPD6	808 Kick 1	7	214	0.768691401869159	0.242048123544969	0.27083	1.3542	0.0165460690918068	0.0326150138401824
175	SPD6	Brush Slap Snare	23	239	0.559449288702929	0.174135906582349	0.14583	0.97917	0.0112639154219513	0.0221897053314316
176	SPD6	Closed Hi-Hat	48	254	0.504593976377953	0.176483975452832	0.29167	0.875	0.011073589491174	0.021808158872095
177	SPD6	Cowbell	66	274	0.521518175182482	0.18853919016717	0.29167	1.1875	0.0113900690238567	0.0224235334361567
178	SPD6	Cross Stick	19	243	0.530436008230453	0.178183364258459	0.29167	0.9375	0.0114304681466372	0.0225159091454989
179	SPD6	Electronic Kick	9	238	0.568714705882353	0.277581672510319	0.16667	1.3542	0.0179929473711027	0.0354465383389997
180	SPD6	High Agogo	76	269	0.513630743494424	0.178031194653056	0.125	0.95833	0.0108547535146895	0.0213714376131637
181	SPD6	High Bongo	61	262	0.48210858778626	0.182660253488578	0.125	0.9375	0.0112847881472657	0.0222208168027151
182	SPD6	High Timbale	73	270	0.522222455555556	0.191298884994535	0.020833	0.875	0.0116420793930104	0.0229211817332276
183	SPD6	High Wood Block	83	290	0.553878931034483	0.183177898809731	0.33333	0.9375	0.0107565765949293	0.0211711632781372
184	SPD6	HipHop Snare 2	13	248	0.730508669354839	0.214805316240699	0.35417	1.4167	0.0136401512214424	0.0268658431086841
185	SPD6	Kick	1	216	0.642167638888889	0.260236119955989	0.35417	1.3542	0.0177068251814969	0.0349011992980152
186	SPD6	Metronome Click	89	296	0.5040825	0.185208789046766	0.125	1.3333	0.0107650422006443	0.0211860133592724
187	SPD6	Mix Kick	2	220	0.549621909090909	0.22206527975381	0.33333	1.375	0.014971638106788	0.0295069333179324
188	SPD6	MONDO Kick	5	219	0.413717442922374	0.208727462275835	0.14583	1.3333	0.0141044948158251	0.0277986278329061
189	SPD6	Mute Surdo	81	263	0.600522330798479	0.191139304230996	0.083333	1.0833	0.0117861544120527	0.0232076418505661
190	SPD6	Standard Snare	10	222	0.756850315315315	0.285882396430049	0.35417	1.4792	0.0191871701443124	0.037813235874852
