# Supplementary material for: The Schultz MIDI Benchmarking Toolbox for MIDI interfaces, percussion pads, and sound cards
Source: Behav Res Methods. 2018 Apr 17;51(1):204–34. doi: 10.3758/s13428-018-1042-7 (PMC6420415; doi:10.3758/s13428-018-1042-7)
Supplement: Supplementary file 5 — (CSV 57 kb) [file 13428_2018_1042_MOESM5_ESM.csv]

	Device	Instrument	N	Latency	sd	min	max	se	ci
1	K-CL25	Choir	200	5.582313	0.22069015805038	5.1701	6.2585	0.0156051507298554	0.0307726791057734
2	K-CL25	ChurchOrgan	200	4.7073715	0.215002770901275	4.2177	5.4875	0.0152029917278189	0.0299796390298778
3	K-CL25	ConcertGrand	200	3.710089	0.225579185483985	3.2653	4.2404	0.0159508571750264	0.0314543971927183
4	K-CL25	ElectricPiano	200	3.039114	0.210760427483351	2.6077	3.7642	0.0149030127479253	0.0293880935173386
5	K-CL25	Harpsichord	200	11.226645	0.177074995823037	10.907	11.9048	0.0125210930325049	0.0246910513466331
6	K-CL25	ModernPiano	200	3.2202975	0.15913761638435	2.9025	3.5828	0.0112527287687237	0.0221898921361747
7	K-CL25	Strings	200	7.8054425	0.351025582316951	7.0975	8.8889	0.0248212569626273	0.0489464401040072
8	K-CL25	Vibraphone	200	3.2822035	0.177414518556751	2.9252	3.9229	0.0125451009152425	0.0247383938481111
9	K-MX	Accordion	200	7.184813	0.155871313792232	6.9615	7.7551	0.0110217662974944	0.0217344441795574
10	K-MX	AcousticBass	200	3.2461545	0.0912421956723178	3.0385	3.424	0.00645179752902458	0.0127226643595473
11	K-MX	AcousticGrandPiano	200	3.020735	0.0809204477826633	2.9025	3.22	0.00572193973637731	0.0112834165089634
12	K-MX	AcousticGuitar(nylon)	200	2.542753	0.0845888589965112	2.4036	2.7664	0.00598133558092658	0.011794933842174
13	K-MX	AcousticGuitar(steel)	200	1.926414	0.0662876903615395	1.8141	2.1088	0.00468724753638387	0.00924304845390008
14	K-MX	AgogoBellOff	200	2.050567	0.0799402755139499	1.9274	2.3356	0.00565263109058349	0.011146742871317
15	K-MX	Baya-Ghe2	200	1.796154	0.072077679230231	1.678	1.9728	0.00509666157558851	0.0100503951478182
16	K-MX	Baya-Ka1	200	7.6670005	0.634732276763659	6.3946	8.254	0.044882349713756	0.0885060432394368
17	K-MX	Baya-Ka4	200	7.600789	0.0793017827209047	7.4603	7.8231	0.00560748283221339	0.0110577124677625
18	K-MX	BD-Dry1	200	4.4318435	0.0762764402317132	4.3084	4.6485	0.00539355881326148	0.0106358635986177
19	K-MX	BD-Dry2	200	2.0285675	0.0739358787367328	1.9048	2.2222	0.005228056122773	0.0103094994850177
20	K-MX	BD-Dry3	200	1.9841205	0.0688037777225529	1.8594	2.1769	0.00486516177988691	0.00959388761069149
21	K-MX	BD-Dry4	200	2.4153195	0.0767876938014597	2.2449	2.6304	0.00542970989986884	0.0107071519704349
22	K-MX	BD-Pillow	200	1.955335	0.0659473009875134	1.8141	2.0862	0.0046631783729221	0.00919558510949697
23	K-MX	BD-Soft	200	1.9547685	0.0717092521363861	1.8367	2.1542	0.00507060984594545	0.0099990222690595
24	K-MX	BD-SoftRoom	200	2.424957	0.0714025600303972	2.3129	2.6304	0.00504892343915734	0.00995625761727237
25	K-MX	BongoHi-Open	200	2.4719955	0.0725479638933814	2.3583	2.6984	0.00512991572302868	0.0101159708814864
26	K-MX	BongoLo-Open	200	1.995115	0.0716541293034194	1.8821	2.1995	0.00506671207304656	0.00999133603028352
27	K-MX	BrassSection	200	6.1752775	0.0739578770764703	6.0544	6.3946	0.00522961164029332	0.0103125668979716
28	K-MX	BrightAcousticPiano	200	2.1375275	0.0739528254749516	2.0181	2.3356	0.00522925443812435	0.0103118625108168
29	K-MX	Cabasa-Up	200	1.792411	0.0733126215695976	1.6553	2.0181	0.00518398518584256	0.0102225935125264
30	K-MX	Celesta	200	4.3548675	0.076139788750065	4.2177	4.6259	0.00538389609432821	0.010616809136782
31	K-MX	Cello	200	2.2428405	0.0655082810350787	2.1542	2.4943	0.00463213497437782	0.00913436887658177
32	K-MX	ChoirAahs	200	16.381518	0.39313845308296	16.0771	17.2789	0.027799086612015	0.0548185907687842
33	K-MX	ChurchOrgan	200	4.2582695	0.0728048200938267	4.127	4.4444	0.00514807819914115	0.0101517864951162
34	K-MX	Clap-RealHands	200	1.824714	0.0860842850038444	1.678	2.1542	0.00608707816798138	0.0120034536287229
35	K-MX	ClavesOff	200	2.1282205	0.126465839150778	1.9728	2.5624	0.00894248524519625	0.0176341923011395
36	K-MX	Clavi	200	1.862025	0.0741868994855317	1.7234	2.0408	0.00524580597014242	0.0103445014126973
37	K-MX	CongaHi-ClSlap	200	2.053289	0.0748958753183277	1.9274	2.2449	0.00529593813204917	0.0104433598574468
38	K-MX	CongaHi-Open	200	1.9765335	0.0735454792310624	1.8594	2.1769	0.00520045070898986	0.0102550628086512
39	K-MX	CongaLo-Open	200	1.8384355	0.0746392435191808	1.7007	2.0408	0.00527779152350468	0.0104075755339715
40	K-MX	Contrabass	200	2.2535055	0.0726617026701454	2.1315	2.449	0.00513795826906205	0.0101318304327693
41	K-MX	Cowbell1Off	200	1.8757455	0.0724925134221549	1.746	2.0635	0.00512599478260625	0.0101082389573607
42	K-MX	Cym-China	200	2.6203085	0.0725508754280531	2.4943	2.8345	0.00513012159961968	0.0101163768611773
43	K-MX	Cym-Crash2Off	200	2.1416075	0.0721514863231744	2.0408	2.3356	0.0051018805251805	0.0100606866896203
44	K-MX	Cym-RideCup	200	2.4394595	0.0808041419515897	2.2676	2.6531	0.00571371567219295	0.0112671990117747
45	K-MX	Cym-RideEdge1	200	3.7456945	0.0778246419472721	3.6054	3.9229	0.00550303320643311	0.0108517423446605
46	K-MX	Cym-RideEdge2	200	2.2031645	0.073611207291721	2.0862	2.381	0.00520509838473046	0.0102642278232434
47	K-MX	Cym-Splash	200	1.8543115	0.0745109180071035	1.7234	2.0635	0.00526871753952577	0.0103896820318818
48	K-MX	DistortionGuitar	200	2.0846775	0.075264693009532	1.9501	2.2902	0.00532201748109638	0.0104947872004702
49	K-MX	Djembe-Basstone	200	1.967015	0.0718798674995912	1.8367	2.1542	0.00508267417397515	0.0100228125996697
50	K-MX	Djembe-Slap	200	2.300789	0.0708063171740968	2.1995	2.4717	0.00500676270246493	0.00987311847664131
51	K-MX	DrawbarOrgan	200	4.223242	0.0725065669249081	4.0816	4.3991	0.00512698851531588	0.0101101985550807
52	K-MX	DrumstickHitOff	200	2.072678	0.0780858779657912	1.9501	2.2676	0.00552150538245162	0.0108881686730467
53	K-MX	Dulcimer	200	2.2642715	0.0709290532201264	2.1542	2.449	0.00501544145150929	0.00989023259261524
54	K-MX	ElectricBass(finger)	200	7.188436	0.100769987376098	7.0068	7.3923	0.00712551414137215	0.0140512042422372
55	K-MX	ElectricBass(pick)	200	2.982985	0.0681908950361347	2.8118	3.1519	0.0048218244295231	0.00950842823903104
56	K-MX	ElectricGrandPiano	200	2.2779915	0.0732820439643159	2.1542	2.4717	0.00518182302263785	0.0102183298206451
57	K-MX	ElectricGuitar(clean)	200	9.672553	0.0749381164527602	9.5465	9.8866	0.00529892503130939	0.01044924989299
58	K-MX	ElectricGuitar(jazz)	200	2.1973795	0.0738650612000044	2.0635	2.381	0.00522304856672825	0.0102996248021045
59	K-MX	ElectricGuitar(muted)	200	14.941728	0.0750994223157597	14.8299	15.1701	0.0053103310782666	0.0104717421219313
60	K-MX	ElectricPiano1	200	1.9637195	0.072093219732559	1.8594	2.1542	0.00509776045504643	0.0100525620903566
61	K-MX	ElectricPiano2	200	2.038775	0.0941722850490354	1.8594	2.2676	0.00665898613580054	0.0131312312885736
62	K-MX	FrenchHorn	200	7.7844605	0.263622254857268	7.4603	8.5261	0.0186409084081262	0.036759061326202
63	K-MX	FretlessBass	200	2.8512435	0.0798269809789338	2.6757	3.0612	0.00564461995718536	0.0111309452643857
64	K-MX	Glockenspiel	200	2.380386	0.090693704545691	2.1769	2.585	0.00641301334951873	0.0126461836429573
65	K-MX	Guiro-Long3	200	1.909742	0.0745444809101979	1.7914	2.1315	0.0052710907951632	0.0103943619888673
66	K-MX	Guiro-Short	200	2.0373025	0.0733120160837314	1.9048	2.2449	0.00518394237152637	0.0102225090845554
67	K-MX	Guitarharmonics	200	1.877993	0.0706485793190422	1.7687	2.0862	0.00499560895176904	0.00985112376496359
68	K-MX	Harmonica	200	3.215649	0.0755737989945745	3.0612	3.424	0.00534387457490927	0.0105378884396529
69	K-MX	Harpsichord	200	2.719607	0.0935438115236484	2.5624	3.0159	0.00661454634664081	0.0130435979555149
70	K-MX	HHat1-Closed2	200	2.2141705	0.386851215189013	1.7687	3.0839	0.0273545117570407	0.053941908474108
71	K-MX	HHat1-FootOpen	200	2.1988545	0.0734523869283864	2.0862	2.4036	0.00519386808914001	0.01024208216836
72	K-MX	HHat1-Open1	200	8.303513	0.070099363297204	8.1859	8.458	0.00495677351443123	0.00977454197015642
73	K-MX	Honky-tonkPiano	200	3.219625	0.0845186374439205	3.0612	3.4014	0.00597637016732435	0.0117851422623262
74	K-MX	Maracas-Push	200	16.7524905	0.829315637615569	15.5556	17.6644	0.0586414711102015	0.115638432720312
75	K-MX	Marimba	200	1.968711	0.0757516053132716	1.8367	2.1542	0.00535644738027813	0.0105626814654796
76	K-MX	MusicBox	200	1.8591915	0.0727024228564357	1.746	2.0635	0.00514083762104775	0.0101375083897607
77	K-MX	MutedTrumpet	200	8.231297	0.0767471341746394	8.0952	8.4354	0.00542684190115214	0.0107014964015966
78	K-MX	OrchestraHit	200	5.703176	0.598346151663107	4.6712	6.6667	0.0423094621337858	0.0834324207384905
79	K-MX	OrchestralHarp	200	2.8208625	0.0766448092021775	2.6984	3.0385	0.00541960643296088	0.0106872283727461
80	K-MX	OverdrivenGuitar	200	2.0388915	0.0736854961267631	1.9274	2.1995	0.00521035139863293	0.0102745865383855
81	K-MX	PercussiveOrgan	200	3.6521555	0.0742663755845289	3.5374	3.8322	0.00525142577899674	0.010355583431545
82	K-MX	PizzicatoStrings	200	3.556115	0.195675667904955	3.1973	3.8776	0.0138363591688801	0.0272846990116908
83	K-MX	ReedOrgan	200	7.1411625	0.0829864258667688	6.9615	7.3243	0.00586802644768269	0.0115714931553502
84	K-MX	RockOrgan	200	2.5725745	0.101775075681129	2.4036	2.8798	0.00719658461699003	0.014191352131735
85	K-MX	SD-AmbPiccolo1	200	2.0679125	0.0717252231220617	1.9501	2.2449	0.0050717391651728	0.0100012492375004
86	K-MX	SD-AmbPiccolo2	200	1.9794785	0.0699079055906437	1.8594	2.1769	0.00494323541016931	0.00974784541686036
87	K-MX	SD-BigRock	200	1.97676	0.0731423902140964	1.8594	2.1769	0.00517194801125802	0.0101988567273301
88	K-MX	SD-ClassicRoom	200	1.817119	0.0766781398093558	1.678	2.0408	0.00542196326279657	0.0106918759387643
89	K-MX	SD-Dry1	200	1.9880935	0.0785421188274132	1.8367	2.2222	0.00555376648316235	0.010951786161718
90	K-MX	SD-Dry3	200	2.0475095	0.0704884705619351	1.9501	2.2222	0.00498428755298127	0.00982879845853396
91	K-MX	SD-FullRoom	200	2.1463705	0.072899213000074	2.0181	2.3356	0.00515475278555148	0.0101649484894682
92	K-MX	SD-Paper	200	4.159749	0.571983129472369	3.6281	5.1701	0.0404453149574215	0.0797564035146106
93	K-MX	SD-ReverseOffIFX	200	3.4029375	0.0750048510575203	3.2653	3.6281	0.00530364388046596	0.0104585552584656
94	K-MX	Sidestick-Dry	200	2.8667745	0.0754092799145847	2.7438	3.0839	0.00533224131919973	0.0105149481649255
95	K-MX	SlapBass1	200	3.5494295	0.0942721404342784	3.424	3.7415	0.00666604697780488	0.0131451549621719
96	K-MX	SlapBass2	200	2.8663205	0.0798542877125606	2.6531	3.0385	0.00564655083483732	0.0111347528712076
97	K-MX	StringEnsemble1	200	10.580498	0.577763104673194	10.2268	12.8345	0.0408540209233808	0.0805623539188589
98	K-MX	StringEnsemble2	200	15.9493205	2.1980810790963	10.2268	17.2562	0.155427803662684	0.306496874591306
99	K-MX	Tabla-Thun	200	1.890367	0.0734168432675832	1.7687	2.0862	0.0051913547727818	0.0102371260177196
100	K-MX	Tabla-Tin	200	1.7916175	0.0733713275214597	1.678	1.9728	0.00518813632350833	0.0102307793756125
101	K-MX	Taiko-Rim	200	1.921307	0.0724536916809003	1.8141	2.1088	0.00512324967095639	0.0101028257164781
102	K-MX	Tambourine-Acc1	200	4.297171	0.0704938933810589	4.195	4.4671	0.00498467100419882	0.00982955460767183
103	K-MX	TangoAccordion	200	5.0184795	0.0810604664795324	4.8526	5.1701	0.00573184055338222	0.0113029404898496
104	K-MX	TimbaleHi-Rim1	200	1.8562415	0.0740440058462452	1.7234	2.0408	0.00523570186400963	0.0103245765544849
105	K-MX	TimbaleLo-Open	200	3.200581	0.0739460820751942	3.0839	3.4014	0.00522877760775468	0.0103109222220489
106	K-MX	Timpani	200	2.5263095	0.0847249778347299	2.3583	2.8798	0.00599096063628175	0.0118139140330704
107	K-MX	Tom2-Floor	200	1.965425	0.0780111593292876	1.8594	2.2449	0.00551622197699634	0.0108777500270833
108	K-MX	Tom2-Hi	200	2.221312	0.0740767682473382	2.1088	2.4036	0.00523801851560772	0.0103291448907645
109	K-MX	Tom2-Lo	200	2.27595	0.0706785418738037	2.1542	2.4717	0.0049977276243344	0.00985530169519398
110	K-MX	TremoloStrings	200	11.3148555	1.11084234943408	10.2721	14.195	0.0785484158114036	0.154894062599905
111	K-MX	Trombone	200	5.517701	0.070906524205283	5.3968	5.7143	0.00501384840959236	0.0098870911831819
112	K-MX	Trumpet	200	6.0820845	0.0717816084124716	5.941	6.2812	0.0050757262072936	0.0100091115113027
113	K-MX	Tsuzumi	200	2.3686975	0.0743341392973334	2.2449	2.585	0.00525621739708099	0.0103650322941838
114	K-MX	Tuba	200	4.209758	0.0782043607878177	3.9229	4.3764	0.00552988338314252	0.0109046897263369
115	K-MX	TubularBells	200	2.129135	0.0781996502646114	1.9955	2.3129	0.00552955029885231	0.010904032898591
116	K-MX	Vibraphone	200	3.240704	0.0754617190315459	3.0839	3.4467	0.00533594932472001	0.0105222601906773
117	K-MX	VibraslapOff	200	2.6863935	0.240586878775516	2.381	3.1293	0.0170120613446673	0.033547045699829
118	K-MX	Viola	200	2.471089	0.0902336029119549	2.2222	2.6984	0.00638047925099375	0.0125820278144596
119	K-MX	Violin	200	6.4656535	0.242983501699686	5.7143	6.7574	0.0171815281768301	0.033881226928546
120	K-MX	VoiceOohs	200	2.205772	0.0730649660392144	2.0635	2.381	0.00516647329534933	0.010188060825466
121	K-MX	Xylophone	200	1.920174	0.0734466635452534	1.7914	2.1542	0.00519346338483754	0.0102412841090622
122	MT-PB	AcousticBass	200	4.133561	0.829639068873935	2.6304	5.5329	0.0586643411538053	0.115683531452464
123	MT-PB	AcousticBassDrum	200	4.380838	0.838463180456306	2.9025	5.8957	0.0592883000675894	0.116913951315845
124	MT-PB	AcousticGrandPiano	200	5.6622475	0.933079177966976	3.8322	7.8685	0.0659786614124418	0.130107053153235
125	MT-PB	AcousticGuitar(nylon)	200	6.513491	0.811616644795773	5.1247	8.0272	0.0573899633258964	0.11317051375487
126	MT-PB	AcousticGuitar(steel)	200	6.7938775	0.837268238895436	5.3288	8.3673	0.0592038049395081	0.116747330595067
127	MT-PB	AcousticSnare	200	4.0266425	0.83988900866611	2.5624	5.4422	0.0593891213471853	0.117112766497944
128	MT-PB	Agogo	200	4.078803	0.814286660592629	2.7438	5.6009	0.0575787619534797	0.113542816444078
129	MT-PB	AltoSax	200	6.526079	0.836538470016825	4.8073	8.2313	0.0591522024872316	0.116645572801601
130	MT-PB	Bagpipe	200	10.689571	3.18877543453888	4.6485	16.9388	0.225480473344352	0.444637695012377
131	MT-PB	Banjo	200	4.4622455	0.835551514237436	2.9705	5.8957	0.0590824141747979	0.116507953282185
132	MT-PB	BaritoneSax	200	13.2455775	1.03926516610108	10.6576	15.1474	0.0734871446401037	0.144913455791428
133	MT-PB	BassDrum1	200	4.3939895	0.867604828381507	2.7891	6.0771	0.0613489257538755	0.12097741562317
134	MT-PB	Bassoon	200	11.0900235	2.27179241633392	7.0975	16.0091	0.160639982303789	0.316775064372442
135	MT-PB	BlownBottle	200	5.1637175	1.2243569001884	2.8118	8.2313	0.0865751066715758	0.170722348170307
136	MT-PB	BrassSection	200	4.5384285	0.949136612444787	2.6757	6.3265	0.0671140934932137	0.132346075875467
137	MT-PB	BrightAcousticPiano	200	5.416438	0.883961393888572	4.059	6.9841	0.0625055095925722	0.123258148692863
138	MT-PB	Cabasa	200	13.605897	1.85585917793691	10.4308	18.1406	0.131229060964648	0.25877800556525
139	MT-PB	Celesta	200	4.3977375	0.810781555350287	2.7211	5.8957	0.0573309135849164	0.113054070231708
140	MT-PB	Cello	200	4.596486	0.842254747748282	3.1519	6.0317	0.0595564043619375	0.117442641333626
141	MT-PB	ChineseCymbal	200	4.108956	0.843857371468013	2.6531	5.6009	0.0596697269719288	0.11766610859601
142	MT-PB	ChoirAahs	200	13.610544	2.8155328022002	1.9501	19.2744	0.199088233708893	0.392593345345773
143	MT-PB	ChurchOrgan	200	7.715644	1.03560942423377	4.6485	10.2948	0.0732286446536398	0.144403705051431
144	MT-PB	Claves	200	4.098866	0.853209834243752	2.6531	5.6236	0.0603310459568807	0.118970200896224
145	MT-PB	Clavi	200	4.7450085	0.809745422601989	3.424	6.3492	0.0572576479356633	0.112909593555194
146	MT-PB	ClosedHiHat	200	4.172107	0.855750166220217	2.7211	5.7596	0.0605106745535831	0.119324420683026
147	MT-PB	Contrabass	200	5.6637195	0.900165896306964	3.8549	7.551	0.0636513409471521	0.125517678331136
148	MT-PB	Cowbell	200	4.123242	0.838434523134585	2.6531	5.6009	0.0592862736889375	0.116909955385201
149	MT-PB	CrashCymbal1	200	4.2062345	0.845093058037674	2.7211	5.6689	0.0597571032072116	0.117838410734988
150	MT-PB	CrashCymbal2	200	4.162811	0.847207460949467	2.7211	5.7823	0.0599066140709205	0.118133239661116
151	MT-PB	DistortionGuitar	200	7.1946715	0.83861435734159	5.7143	8.7982	0.0592989898876637	0.116935031176497
152	MT-PB	DrawbarOrgan	200	4.134128	0.896066143924341	2.585	5.4875	0.0633614446760582	0.124946015482198
153	MT-PB	Dulcimer	200	4.6086185	0.805416994907719	3.2426	6.1905	0.0569515818782139	0.112306044590233
154	MT-PB	ElectricBass(finger)	200	4.3162145	0.834256716897258	2.8798	5.7823	0.0589908581768477	0.116327408832862
155	MT-PB	ElectricBass(pick)	200	4.537413	0.853872408961037	3.0839	6.0091	0.0603778970644442	0.119062589244389
156	MT-PB	ElectricGrandPiano	200	5.24592	0.789690821567746	3.8776	6.8027	0.0558395734971329	0.110113212385898
157	MT-PB	ElectricGuitar(clean)	200	4.289798	0.847517995833901	2.8345	5.805	0.0599285722031783	0.118176540143721
158	MT-PB	ElectricGuitar(jazz)	200	4.152039	0.837955568663561	2.7211	5.6689	0.0592524064935033	0.116843170747529
159	MT-PB	ElectricGuitar(muted)	200	4.3897965	0.831074155171922	2.9252	5.8277	0.0587658170790947	0.115883637567422
160	MT-PB	ElectricPiano1	200	4.342525	0.905478392437309	2.7438	5.6463	0.0640269911510315	0.126258444209026
161	MT-PB	ElectricPiano2	200	4.203628	0.794508911003723	2.8798	5.7823	0.0561802638683872	0.110785038993056
162	MT-PB	ElectricSnare	200	4.1587305	0.835229962026678	2.6984	5.6009	0.0590596769999246	0.116463116561396
163	MT-PB	EnglishHorn	200	12.7738105	2.84500146140856	7.1429	18.5034	0.201171982584763	0.396702407578123
164	MT-PB	Fiddle	200	4.4691605	0.939515264832892	2.8345	6.4853	0.0664337614791613	0.131004490708092
165	MT-PB	FrenchHorn	200	4.879138	0.848761897560057	3.3787	6.4399	0.0600165293377478	0.118349987790849
166	MT-PB	FretlessBass	200	3.9743755	0.860317960766738	2.5624	5.5556	0.0608336664034743	0.119961346575159
167	MT-PB	Glockenspiel	200	4.2191595	0.931612207107609	2.7891	5.805	0.0658749309081956	0.129902501106548
168	MT-PB	GuitarFretNoise	200	4.090816	0.809140402339104	2.6077	5.7823	0.0572148665425992	0.112825230507169
169	MT-PB	Guitarharmonics	200	4.2710915	0.865688928473826	2.7664	5.737	0.0612134511721958	0.120710265635247
170	MT-PB	HandClap	200	4.1663285	0.856053251723678	2.7211	5.6463	0.0605321059350608	0.119366682435983
171	MT-PB	Harmonica	200	9.933447	0.847428513515207	8.2086	11.4059	0.0599222448477439	0.118164062873764
172	MT-PB	Harpsichord	200	4.8804995	0.883543388491184	3.1293	6.2358	0.0624759521474656	0.123199862695554
173	MT-PB	HiBongo	200	4.0995465	0.849293905475093	2.6304	5.5556	0.0600541479781845	0.118424170115044
174	MT-PB	HighAgogo	200	4.380952	0.850678496506224	2.9478	5.8503	0.0601520533489128	0.118617235251569
175	MT-PB	HighFloorTom	200	4.7352585	0.844243672716806	3.2426	6.5079	0.059697042595189	0.117719973818059
176	MT-PB	HighTimbale	200	4.12086	0.844011554077955	2.6984	5.5782	0.0596806293288319	0.117687607570053
177	MT-PB	HighTom	200	4.381975	0.85572033341513	2.9025	5.8503	0.0605085650557052	0.119320260844881
178	MT-PB	HiMidTom	200	4.4682545	0.858127862103511	2.9932	6.2358	0.0606788030418507	0.119655962755741
179	MT-PB	HiWoodBlock	200	4.1553265	0.836106700680219	2.7664	5.8503	0.0591216717846494	0.116585367582844
180	MT-PB	Honky-tonkPiano	200	5.6997705	0.772050894825434	4.2857	7.0295	0.0545922423152206	0.107653529498877
181	MT-PB	Kalimba	200	5.942745	0.856242496985063	4.5125	7.483	0.060545487595824	0.119393070489498
182	MT-PB	Koto	200	5.0446705	0.85808497106498	3.5828	6.7347	0.060675770187431	0.11964998209862
183	MT-PB	Lead1(square)	200	4.080615	0.865574693382449	2.6077	5.6689	0.0612053735314196	0.120694336878656
184	MT-PB	Lead2(sawtooth)	200	4.2056745	0.837558288018747	2.7211	5.6463	0.0592243145097052	0.116787774576237
185	MT-PB	Lead3(calliope)	200	5.3744915	0.860751257748911	3.7642	6.9615	0.0608643051269105	0.120021764806347
186	MT-PB	Lead4(chiff)	200	4.0826485	0.842779285649183	2.6531	5.7143	0.0595934947926091	0.117515782051118
187	MT-PB	Lead5(charang)	200	6.326643	0.917596608499973	4.5805	8.0499	0.0648838784264109	0.127948188679396
188	MT-PB	Lead6(voice)	200	4.1826535	0.841546452219941	2.6984	5.8957	0.0595063203048201	0.117343877749431
189	MT-PB	Lead7(fifths)	200	4.0731305	0.849556808562337	2.5624	5.5329	0.060072738033763	0.1184608288968
190	MT-PB	Lead8(bass+lead)	200	4.0802735	0.851034901555794	2.585	5.6009	0.0601772549916528	0.118666931795896
191	MT-PB	LongGuiro	200	4.1373035	0.852169833580179	2.6757	5.5556	0.0602575068047156	0.118825184883853
192	MT-PB	LongWhistle	200	6.3760765	0.851234978275062	4.898	7.9819	0.060191402552148	0.1186948301704
193	MT-PB	Low-MidTom	200	4.4961435	0.835821157481803	3.0612	5.9637	0.0591014808314572	0.116545551900562
194	MT-PB	LowAgogo	200	4.5046495	0.852372090700284	3.0385	5.941	0.0602718085428326	0.118853387289927
195	MT-PB	LowBongo	200	4.077097	0.848564565546136	2.6077	5.5329	0.0600025758572289	0.118322472133625
196	MT-PB	LowConga	200	4.1956905	0.844074390288828	2.7211	5.6689	0.0596850725199131	0.117696369349783
197	MT-PB	LowFloorTom	200	4.881292	0.844997316600063	3.4014	6.3492	0.059750333265234	0.117825060703601
198	MT-PB	LowTimbale	200	4.095121	0.853204050222207	2.6757	5.5782	0.060330636964795	0.118969394381604
199	MT-PB	LowTom	200	4.647959	0.848148257116199	3.1519	6.2358	0.0599731384058416	0.118264422758715
200	MT-PB	LowWoodBlock	200	4.314741	0.85030056939329	2.8571	5.873	0.0601253298664778	0.118564537705496
201	MT-PB	Maracas	200	5.583333	1.18337564844714	3.5147	8.2993	0.0836772945708	0.165007988634171
202	MT-PB	Marimba	200	3.975512	0.92689443456097	2.5397	5.5782	0.0655413340122133	0.129244662524374
203	MT-PB	MelodicTom	200	4.096254	0.850794637772425	2.6984	5.6916	0.0601602657766034	0.118633429802098
204	MT-PB	MusicBox	200	4.12891	0.771469183900785	2.8118	5.737	0.0545511091412696	0.107572416667318
205	MT-PB	MuteCuica	200	4.641044	0.90066042188036	1.0884	6.4626	0.0636863091857939	0.125586634178167
206	MT-PB	MutedTrumpet	200	4.281293	0.846371801030076	2.6757	5.8503	0.0598475239913438	0.118016716591994
207	MT-PB	MuteHiConga	200	4.076075	0.851023135797915	2.6304	5.5556	0.0601764230269346	0.118665291197625
208	MT-PB	MuteTriangle	200	4.24705	0.863905755142796	1.5646	5.6916	0.0610873617767556	0.120461622826748
209	MT-PB	Oboe	200	12.844446	1.8131209747087	9.2971	16.9388	0.128207013632809	0.252818659552191
210	MT-PB	Ocarina	200	10.0970515	2.93986028735099	4.3537	16.1224	0.207879514492692	0.409929369019741
211	MT-PB	OpenCuica	200	4.8857165	0.976250107369235	2.9025	7.1429	0.0690313071054881	0.13612673780492
212	MT-PB	OpenHi-Hat	200	4.242293	0.848587790178009	2.7891	5.7143	0.0600042180866977	0.118325710538773
213	MT-PB	OpenHiConga	200	4.102269	0.848271910776291	2.6531	5.5329	0.0599818820399986	0.118281664825312
214	MT-PB	OrchestraHit	200	5.770859	0.844169176475638	4.3084	7.3469	0.0596917749154587	0.117709586182541
215	MT-PB	OrchestralHarp	200	5.198869	0.845367995477644	3.7415	6.6667	0.059776544220032	0.117876747567446
216	MT-PB	OverdrivenGuitar	200	4.0939895	0.853060675756632	2.6531	5.6236	0.0603204988591093	0.118949402477751
217	MT-PB	PanFlute	200	6.481066	0.849842343371366	4.966	7.9138	0.0600929283937359	0.118500643409279
218	MT-PB	PedalHi-Hat	200	6.1094095	0.882007825065705	4.4898	9.161	0.0623673714163558	0.122985746212263
219	MT-PB	PercussiveOrgan	200	4.00431	0.787413402050437	2.6077	5.5102	0.0556785356187033	0.109795652687656
220	MT-PB	Piccolo	200	4.460316	0.981138050692451	2.7891	7.619	0.0693769368924783	0.136808304725263
221	MT-PB	PizzicatoStrings	200	4.5768715	0.838960264652671	3.0839	6.1451	0.0593234492281964	0.116983263933129
222	MT-PB	Recorder	200	10.442739	2.16081980075519	5.9637	14.195	0.152793033403616	0.301301222136336
223	MT-PB	ReedOrgan	200	10.0838965	2.95246982825762	4.4444	16.6893	0.208771143680965	0.411687623032601
224	MT-PB	RideBell	200	4.471205	0.841724360029061	3.0385	5.9637	0.0595189002866456	0.117368684926918
225	MT-PB	RideCymbal1	200	4.1611095	0.849395045296724	2.6984	5.6009	0.0600612996435568	0.118438272888377
226	MT-PB	RideCymbal2	200	4.164736	0.847600871395228	2.6757	5.6463	0.0599344323903192	0.118188096178104
227	MT-PB	RockOrgan	200	4.166327	0.921176259450861	2.6304	5.805	0.0651369979725762	0.128447329424935
228	MT-PB	Shakuhachi	200	7.2333325	1.36809201683453	3.7642	10.1361	0.0967387142390879	0.19076454062627
229	MT-PB	Shamisen	200	4.5217725	0.846630577149546	3.0385	5.9637	0.0598658222262324	0.118052799916031
230	MT-PB	Shanai	200	9.687869	3.09066821950436	4.0816	15.6009	0.218543245640929	0.430957783443648
231	MT-PB	ShortGuiro	200	4.302496	0.849348485092926	2.8118	5.8277	0.0600580073399729	0.118431780608779
232	MT-PB	ShortWhistle	200	6.1622505	0.836975859176338	4.6259	7.6417	0.0591831305713026	0.116706561639386
233	MT-PB	SideStick	200	4.227892	0.848316711287268	2.7891	5.805	0.0599850499145098	0.118287911736186
234	MT-PB	Sitar	200	4.682655	0.845698301203385	3.2426	6.1451	0.0597999003618857	0.117922804864223
235	MT-PB	SlapBass1	200	4.115873	0.85620078861393	2.6757	5.5782	0.060542538368618	0.119387254741609
236	MT-PB	SlapBass2	200	4.047845	0.852099654194503	2.5397	5.4649	0.0602525443727645	0.118815399183692
237	MT-PB	SopranoSax	200	9.062248	0.838895735279031	7.5964	10.4989	0.0593188863124278	0.116974266061518
238	MT-PB	SplashCymbal	200	4.3894555	0.840511507859333	2.9025	5.8503	0.0594331386872665	0.117199566779777
239	MT-PB	SteelDrums	200	4.042629	0.89828184134572	2.6531	5.805	0.0635181181432297	0.125254968751098
240	MT-PB	TaikoDrum	200	5.076191	0.790839758635206	3.5374	6.6213	0.0559208156162887	0.110273418314436
241	MT-PB	Tambourine	200	6.718369	0.843962390109057	5.2154	8.1859	0.0596771529112521	0.117680752225656
242	MT-PB	TenorSax	200	10.527096	2.71870653567457	5.1927	16.0998	0.192241582743167	0.379092047167703
243	MT-PB	Timpani	200	3.9858295	0.853007755789439	2.517	5.5782	0.0603167568523431	0.11894202340302
244	MT-PB	Trombone	200	4.664851	0.858870133565403	3.0385	6.1451	0.0607312895602692	0.119759463889221
245	MT-PB	Trumpet	200	11.4519295	2.655195243818	5.9637	16.5306	0.187750656227797	0.370236135235966
246	MT-PB	Tuba	200	11.288093	2.31893810818637	6.5079	16.6213	0.163973686145049	0.323348983478812
247	MT-PB	TubularBells	200	4.3337875	0.887527360746766	2.7438	5.6689	0.0627576615272638	0.123755381350624
248	MT-PB	Vibraphone	200	4.3658735	0.757893755662435	2.6531	5.6689	0.0535911814047848	0.105679480885348
249	MT-PB	Vibraslap	200	8.8646265	0.847129719023014	7.415	10.3175	0.0599011168865828	0.118122399452486
250	MT-PB	Viola	200	4.493992	0.946698392396879	2.8118	6.5533	0.0669416853002236	0.132006094411017
251	MT-PB	Violin	200	4.485603	0.924492550413387	2.7891	6.5079	0.0653714951553752	0.128909747679164
252	MT-PB	VoiceOohs	200	6.23526	0.909379906901058	4.7166	8.0499	0.0643028698844529	0.126802465082816
253	MT-PB	Whistle	200	11.6115635	3.04212408900133	3.9229	18.9569	0.215110657254379	0.424188868311068
254	MT-PB	Woodblock	200	4.24138	0.847630951920272	2.6757	5.5782	0.0599365594046433	0.11819229055792
255	MT-PB	Xylophone	200	3.9182535	0.78841669898853	2.517	5.6689	0.0557494794255502	0.109935550791842
256	R-SD50	12-strGtr	200	4.0799345	0.041789467064533	3.9909	4.1723	0.00295496155435032	0.00582705577511343
257	R-SD50	2600Sine	200	2.7812935	0.040759869264539	2.7211	2.9025	0.00288215799572327	0.00568349032123401
258	R-SD50	5thSawWave	200	3.23379	0.0424563234039987	3.1519	3.3333	0.00300211541832166	0.00592004114575848
259	R-SD50	60sOrgan	200	2.9617865	0.0417038020241121	2.9025	3.0612	0.00294890412125109	0.00581511078027205
260	R-SD50	6thHit	200	2.9939815	0.0432713932653621	2.9252	3.1066	0.00305974956093275	0.00603369317045276
261	R-SD50	70sOrgan	200	4.1247265	0.0409111102570232	4.0363	4.195	0.00289285234886116	0.00570457912089083
262	R-SD50	808Tom	200	3.1738215	0.0398519444334354	3.1066	3.288	0.00281795801523517	0.00555689074956967
263	R-SD50	AccordionFr	200	3.173591	0.0421136714812202	3.0839	3.288	0.00297788626850333	0.00587226231521258
264	R-SD50	AccordionIt	200	10.53004	0.0416952788863084	10.4535	10.6349	0.00294830144439729	0.00581392232770614
265	R-SD50	AcidBass	200	7.716905	0.0399319870901115	7.6644	7.8005	0.00282361788576715	0.00556805176830483
266	R-SD50	AcousticBs	200	4.304639	0.0383704788507543	4.2404	4.3991	0.00271320257927434	0.00535031758208076
267	R-SD50	Agogo	200	3.440141	0.0510083747089854	3.356	3.5828	0.0036068367654028	0.00711252536358387
268	R-SD50	AltoSax	200	13.327438	0.218020840495702	13.1293	13.8322	0.0154164014754501	0.0304004737783263
269	R-SD50	AnalogVoice	200	9.767008	0.494539338396968	8.1859	10.6349	0.0349692119744005	0.0689577664002457
270	R-SD50	Atmosphere	200	4.29388	0.044600366179176	4.195	4.3991	0.00315372213686985	0.00621900300655211
271	R-SD50	AttackPulse	200	3.486281	0.0377650437793774	3.4014	3.5601	0.00267039185482046	0.00526589669382978
272	R-SD50	Bagpipe	200	4.5251665	0.0401940735118673	4.4671	4.6259	0.00284215019437519	0.00560459667554455
273	R-SD50	Bandoneon	200	8.6393445	0.041390991054241	8.5488	8.7528	0.00292678504544855	0.00577149292399043
274	R-SD50	Banjo	200	4.846607	0.0397922235654331	4.7846	4.9433	0.00281373511216089	0.0055485633682166
275	R-SD50	BaritoneSax	200	4.0108945	0.276895338462135	3.7868	5.0794	0.019579457150552	0.0386098386609278
276	R-SD50	BassANDLead	200	3.212367	0.0422392267017497	3.1293	3.3333	0.00298676436328831	0.00588976953232431
277	R-SD50	BassHit	200	2.994091	0.0409062922142006	2.9252	3.0839	0.00289251166178597	0.00570390730078336
278	R-SD50	Bassoon	200	4.8843525	0.0633251932031882	4.5578	5.0113	0.00447776735339226	0.00882996263615872
279	R-SD50	BellTree	200	3.1790295	0.0378761268436117	3.1293	3.2653	0.00267824661361997	0.00528138593684799
280	R-SD50	BottleBlow	200	7.7508015	0.490423274517731	4.2857	7.9138	0.0346781623063199	0.068383829102572
281	R-SD50	Brass1	200	3.702141	0.0906280216630197	3.4467	3.8322	0.00640836886834425	0.0126370249279106
282	R-SD50	Brass2	200	3.639342	0.0401477239040193	3.5601	3.7415	0.00283887278217373	0.00559813376110567
283	R-SD50	BreathNoise	200	2.947959	0.0406274434935811	2.8798	3.0612	0.00287279407965844	0.00566502508567016
284	R-SD50	Brightness	200	3.121435	0.0398106103757838	3.0385	3.1973	0.00281503525598922	0.00555112719534736
285	R-SD50	BrightTb	200	3.8645115	0.330350020277336	3.1973	5.3741	0.0233592739503218	0.0460634731353065
286	R-SD50	Bubble	200	3.476865	0.0424760041629182	3.4014	3.5828	0.00300350705813075	0.00592278539898725
287	R-SD50	BurstNoise	200	2.999308	0.0409632687039813	2.9252	3.0839	0.00289654050801518	0.00571185201047084
288	R-SD50	Cabasa	200	2.608274	0.0350274181766313	2.5624	2.6984	0.00247681249201529	0.00488416660251405
289	R-SD50	Cajon1	200	2.7232365	0.0366302538242111	2.6757	2.8571	0.00259015008756841	0.00510766341577478
290	R-SD50	Cajon2	200	2.587089	0.0324746453708089	2.5397	2.6757	0.00229630419583273	0.00452821208656511
291	R-SD50	Carillon	200	3.4889995	0.0399406437714063	3.424	3.5828	0.00282423000557176	0.0055692588419594
292	R-SD50	Castanets	200	2.809736	0.0388655290810992	2.7664	2.9478	0.00274820791676482	0.00541934658642886
293	R-SD50	Celesta	200	3.9524905	0.270723004722873	3.6735	4.4671	0.0191430072462741	0.037749178415949
294	R-SD50	Cello	200	16.0590645	0.0820137608857386	15.941	16.2358	0.00579924864729178	0.0114358663217701
295	R-SD50	Charang	200	3.3391185	0.0378345274197442	3.2653	3.424	0.00267530509014895	0.00527558538038925
296	R-SD50	ChifferLead	200	3.4627015	0.0409015001107115	3.3787	3.5601	0.00289217280889864	0.00570323909761464
297	R-SD50	ChinaCymbal	200	3.6279925	0.0345222438487385	3.5374	3.6961	0.00244109127272186	0.0048137259103597
298	R-SD50	ChoirAahs	200	9.013714	0.347371600375936	7.8005	10.2041	0.0245628814217448	0.0484369347652893
299	R-SD50	ChorusAahs	200	10.655105	0.6895191194998	7.9365	12.0181	0.0487563645156086	0.0961454320804782
300	R-SD50	ChorusGtr	200	3.7416065	0.0406912780370862	3.6508	3.8095	0.00287730786351709	0.00567392607128955
301	R-SD50	ChorusOrgan	200	3.4636025	0.0749476302504005	3.3107	3.6281	0.00529959775839203	0.0104505764815631
302	R-SD50	ChurchOrgan1	200	13.6728995	0.319875989397006	12.5624	13.9002	0.0226186481241379	0.0446029911905214
303	R-SD50	ChurchOrgan2	200	7.765179	0.410462476705136	7.415	8.5034	0.0290240800700827	0.0572342246350865
304	R-SD50	ChurchOrgan3	200	6.1700685	0.206495346675763	4.9206	6.3946	0.0146014259917899	0.0287933775399178
305	R-SD50	Clarinet	200	3.9154205	0.174736313415041	3.4467	4.127	0.0123557232135313	0.0243649492498864
306	R-SD50	Clav	200	4.2352595	0.0371048982903292	4.1723	4.3311	0.00262371251963289	0.00517384707332534
307	R-SD50	ClavBass	200	3.5547495	0.0380432575758823	3.4921	3.6508	0.00269006454103329	0.00530469037615018
308	R-SD50	Claves	200	2.6363925	0.0370433942700345	2.585	2.7664	0.00261936352865083	0.00516527105209736
309	R-SD50	CleanGuitar	200	3.718246	0.0403028470632911	3.6508	3.8095	0.00284984164595775	0.00561976388382756
310	R-SD50	ClosedHi-hat1	200	2.581084	0.0355318548282761	2.5397	2.6757	0.002512481549721	0.00495450443428411
311	R-SD50	ConcertBD	200	8.6674775	0.0418457558200441	8.5941	8.7755	0.00295894177042296	0.00583490458824542
312	R-SD50	ConcertSD	200	3.526875	0.0363564925114991	3.4694	3.6281	0.00257079223950389	0.00506949058060132
313	R-SD50	Contrabass	200	9.33403	0.0406118234139396	9.2744	9.4331	0.00287168957323473	0.00566284704699975
314	R-SD50	CoupledHps	200	3.668586	0.0425864076269984	3.5828	3.7642	0.00301131376194251	0.00593817987965789
315	R-SD50	Cowbell	200	2.779466	0.0260670442894846	2.7438	2.8571	0.00184321837825846	0.00363474654349187
316	R-SD50	CrashCymbal1	200	3.36405	0.030584234122901	3.3107	3.4694	0.00216263193457003	0.0042646161961832
317	R-SD50	CrashCymbal2	200	3.392524	0.0271590203418616	3.3333	3.4694	0.00192043274541137	0.00378700992010931
318	R-SD50	Crystal	200	5.635723	0.0497910182512113	5.4875	5.7596	0.00352075666476147	0.00694277914579435
319	R-SD50	DarkTrumpet	200	3.324838	0.0408773229758058	3.2653	3.424	0.0028904632272945	0.00569986787698242
320	R-SD50	DelayedLead	200	3.212024	0.0403929010629517	3.1293	3.288	0.00285620942534105	0.00563232086805481
321	R-SD50	DetunedEP	200	3.6217675	0.0435582737238174	3.5374	3.7188	0.00308003507268911	0.00607369531811421
322	R-SD50	DistortionGt	200	3.875294	0.0548391083353393	3.8095	4.4444	0.00387771053781421	0.00764667667175672
323	R-SD50	DistRtmGtr	200	3.8644085	0.0366846219167635	3.8095	3.9456	0.00259399449226081	0.0051152444147667
324	R-SD50	DoctorSolo	200	3.220303	0.0446326231161821	3.1066	3.3107	0.00315600304675958	0.00622350086173603
325	R-SD50	ElecPerc	200	3.565639	0.123768216989191	3.424	3.8322	0.00875173455284249	0.0172580402250319
326	R-SD50	EnglishHorn	200	12.273928	0.302119461406914	11.7687	13.3333	0.0213630719889257	0.0421270496138832
327	R-SD50	EP-Phase	200	3.565069	0.0412515197100902	3.5147	3.6735	0.00291692293212553	0.00575204526508295
328	R-SD50	Epiano1	200	3.6825385	0.0356498319820972	3.6281	3.7868	0.0025208237942702	0.00497095497801665
329	R-SD50	Epiano2	200	3.567908	0.0401967952421421	3.4921	3.6735	0.00284234264976858	0.00560497618921702
330	R-SD50	EPLegend1	200	3.2087335	0.0372145730863596	3.1293	3.288	0.00263146769883273	0.00518913994970029
331	R-SD50	EPLegend2	200	3.5626885	0.0405591077795031	3.4921	3.6735	0.00286796201497627	0.00565549646409789
332	R-SD50	EuroHit	200	2.9930755	0.0413894258550788	2.9252	3.0839	0.0029266743691544	0.00577127467514789
333	R-SD50	EuropeanPf	200	7.022907	0.0329157223052202	6.9615	7.0975	0.00232749304496745	0.004589715141724
334	R-SD50	Explosion	200	3.600218	0.039746549750707	3.5147	3.6961	0.00281050548574934	0.00554219468527886
335	R-SD50	F1KeyClick	200	3.152741	0.0400403103291705	3.0839	3.2653	0.00283127749545702	0.00558315618575919
336	R-SD50	Fantasia	200	3.7242585	0.0575232234312334	3.6281	3.9002	0.00406750613639341	0.00802094534444514
337	R-SD50	FHornSect	200	4.416318	0.0414979635753916	4.3311	4.5125	0.00293434914495917	0.00578640899952177
338	R-SD50	Fiddle	200	9.6553225	0.0556385250622762	9.5692	9.7959	0.00393423783667532	0.00775814604867474
339	R-SD50	FingeredBs	200	3.877451	0.0392755143714978	3.8095	3.9683	0.00277719825466758	0.00547651427297628
340	R-SD50	FingerSlap	200	3.875632	0.0399463204637544	3.8095	3.9683	0.00282463140833717	0.00557005039076953
341	R-SD50	Flute	200	13.9549895	2.99270763358876	6.2358	19.0023	0.211616386181936	0.417298317602375
342	R-SD50	FrenchHorn	200	4.9188165	0.0366786517640184	4.8299	5.0113	0.00259357233871174	0.00511441194631293
343	R-SD50	FretlessBs	200	4.705668	0.41945756486157	4.263	5.2608	0.0296601288533612	0.0584884851957358
344	R-SD50	FunkGuitar	200	3.2465005	0.0378356582462182	3.1973	3.356	0.00267538505165576	0.00527574306100589
345	R-SD50	FunkPop	200	4.084139	0.0388912887508697	4.0136	4.1723	0.0027500294004824	0.005422938473166
346	R-SD50	Glockenspiel	200	3.7400215	0.107061751249703	3.3787	3.9229	0.00757040903143723	0.0149285176322052
347	R-SD50	GtCutNoise	200	3.6836695	0.0406461692552402	3.6281	3.8095	0.00287411819096365	0.00566763617562377
348	R-SD50	GtFeedback1	200	3.558502	0.0418857562769788	3.4694	3.6735	0.00296177022985787	0.00584048218733825
349	R-SD50	GtFretNoise	200	2.9917075	0.0366682107848311	2.9252	3.0839	0.00259283404999318	0.00511295607304282
350	R-SD50	GtHarmonics	200	3.895365	0.0376812520863355	3.8322	4.0136	0.00266446688738476	0.00525421291552047
351	R-SD50	GuitarPinch	200	10.2757385	0.0403098609798031	10.2041	10.4082	0.00285033760475058	0.00562074189301477
352	R-SD50	HammerBass	200	3.5549785	0.0404426970723073	3.4921	3.6508	0.00285973053493018	0.00563926434315213
353	R-SD50	HandClap	200	4.686742	0.0451552490702129	4.6032	4.8073	0.00319295828237151	0.00629637498044533
354	R-SD50	HandClap1	200	16.1174515	0.0478092997592235	16.0317	16.2132	0.00338062800635273	0.00666645152080802
355	R-SD50	HandClap2	200	13.957374	0.0424071901080974	13.9002	14.0816	0.00299864116965027	0.00591319007835459
356	R-SD50	Harmonica	200	17.770866	0.978039411473781	16.0091	19.1156	0.0691578300120811	0.136376235478573
357	R-SD50	Harp	200	7.9138455	0.040467235704677	7.8458	8.0045	0.00286146567826515	0.00564268597040674
358	R-SD50	Harpsi-o	200	4.375283	0.0408973713816628	4.3084	4.4898	0.00289188086366784	0.0057026633943062
359	R-SD50	Harpsi-w	200	3.1570445	0.0388004270005774	3.0839	3.2426	0.00274360450450419	0.00541026885749562
360	R-SD50	Harpsichord	200	4.089132	0.0387113175509781	4.0363	4.1723	0.00273730351489624	0.00539784357980297
361	R-SD50	HighAgogo	200	2.7659915	0.0290085116212882	2.7211	2.8571	0.00205121152795417	0.00404489999619385
362	R-SD50	HighBongo	200	3.1799255	0.0358055987838684	3.1293	3.288	0.00253183817045181	0.00499267484920884
363	R-SD50	HighQ	200	3.040253	0.035864541229297	2.9932	3.1519	0.00253600603073804	0.00500089368857579
364	R-SD50	HighTimbale	200	3.037183	0.0285327055751323	2.9932	3.1293	0.00201756695977753	0.00397855436979941
365	R-SD50	Hit1	200	3.0585015	0.0471202657566241	2.9705	3.1973	0.00333190594478211	0.0065703737326444
366	R-SD50	Hit2	200	6.3450095	0.0387127945524513	6.3039	6.4626	0.002737407954672	0.00539804953050225
367	R-SD50	Hit3	200	4.6411815	0.0390318438189838	4.5805	4.7846	0.00275996814466177	0.00544253724479215
368	R-SD50	Hit4	200	11.916671	0.0395631771211515	11.8594	12.0181	0.00279753908276507	0.00551662550205862
369	R-SD50	Hit5	200	2.878435	0.0315604449179203	2.8345	2.9932	0.0022316604618726	0.00440073745233756
370	R-SD50	HiWoodBlock	200	2.799761	0.036094015692968	2.7438	2.9252	0.00255223232567513	0.00503289123706595
371	R-SD50	Honky-tonk	200	3.31656	0.03695113301586	3.2426	3.4014	0.00261283967280407	0.0051524062918666
372	R-SD50	Honky-tonkw	200	3.780148	0.0413492915970503	3.6961	3.8776	0.00292383644855342	0.00576567841904671
373	R-SD50	Humming	200	3.5405815	0.0897009538038286	3.0612	3.6735	0.00634281527135884	0.012507756083336
374	R-SD50	IceRain	200	3.3594085	0.063963829899617	3.2426	3.5147	0.0045229257872682	0.00891901310536854
375	R-SD50	Itopia	200	10.5691625	0.955255222095358	7.8458	12.517	0.0675467445307489	0.133199244920312
376	R-SD50	JazzGuitar	200	4.79297	0.0377208977975507	4.7392	4.898	0.00266727026250928	0.00525974104944327
377	R-SD50	JazzMan	200	10.5199585	0.0397256904301328	10.4535	10.6122	0.00280903050904644	0.00553928609531697
378	R-SD50	Jetplane	200	12.763262	0.0482259730683784	12.6304	12.8798	0.00341009125859702	0.00672455177388609
379	R-SD50	JingleBell	200	10.039128	0.0387091462839231	9.9773	10.1361	0.0027371499831304	0.00539754082183257
380	R-SD50	JPBrass	200	3.361003	0.0416133107207986	3.2653	3.4467	0.00294250541982995	0.00580249281912992
381	R-SD50	JumpBrass	200	3.3620285	0.0399853043073673	3.288	3.4694	0.00282738798235471	0.00557548623494312
382	R-SD50	Kalimba	200	3.586392	0.0403098219386246	3.5147	3.6961	0.00285033484412237	0.00562073644917591
383	R-SD50	KickDrum1	200	3.7605295	0.0481983535629684	3.6735	3.9229	0.00340813826464017	0.006720700554672
384	R-SD50	KickDrum2	200	3.965089	0.0501634311838884	3.8776	4.0816	0.00354709023577122	0.00699470780348054
385	R-SD50	Koto	200	4.078471	0.0431301787685029	4.0136	4.195	0.00304976418809965	0.00601400244914773
386	R-SD50	LongGuiro3	200	2.82222	0.0415459629227182	2.7438	2.9478	0.00293774321135789	0.00579310195096835
387	R-SD50	LongWhistle2	200	3.9386755	0.065932676564392	3.8322	4.1043	0.00466214427004609	0.0091935459035632
388	R-SD50	LowAgogo	200	2.8934115	0.0436683160527678	2.8345	2.9932	0.00308781624039095	0.00608903944268578
389	R-SD50	LowBongo	200	3.79747	0.012852561678846	3.7642	3.8322	0.000908813351873039	0.00179214043672941
390	R-SD50	LowConga	200	4.440605	0.326584482171114	4.0363	4.8299	0.0230930101973492	0.0455384125851352
391	R-SD50	LowTimbale	200	3.159095	0.0406943759772883	3.1066	3.2426	0.00287752692096955	0.0056743580430665
392	R-SD50	LowTom1	200	3.3795885	0.0362982815567053	3.3333	3.4694	0.00256667610341649	0.00506137373910674
393	R-SD50	LowTom2	200	3.5947915	0.0364288564969914	3.5374	3.6961	0.00257590914598942	0.00507958089783178
394	R-SD50	LowWoodBlock	200	2.727663	0.033761671810162	2.6757	2.8571	0.00238731070811602	0.00470767297403168
395	R-SD50	Mandolin	200	4.6808435	0.0397957682878229	4.6259	4.7846	0.00281398576188481	0.00554905763858001
396	R-SD50	Maracas	200	8.9487395	0.0339519804226956	8.9116	9.0703	0.00240076755916009	0.00473420929951305
397	R-SD50	Marimba	200	3.2428755	0.0355750597205486	3.1973	3.3333	0.00251553659695163	0.00496052885466356
398	R-SD50	Marimba-w	200	2.9681335	0.0403022266770166	2.9025	3.0612	0.00284979777802358	0.0056196773781677
399	R-SD50	MC500Beep1	200	4.2717725	0.0374573753564363	4.2177	4.3764	0.0026486364119986	0.00522299590598411
400	R-SD50	MC500Beep2	200	2.917795	0.0361542907369716	2.8571	3.0159	0.00255649441491026	0.00504129589182533
401	R-SD50	MeloTom1	200	3.3699455	0.0390283466078788	3.3107	3.4694	0.00275972085449301	0.00544204959932552
402	R-SD50	MeloTom2	200	3.2356165	0.0397205980227694	3.1746	3.356	0.00280867042146852	0.00553857601826118
403	R-SD50	MetalPad	200	7.954878	0.89501322660337	7.2109	9.7959	0.0632869921782895	0.124799198391987
404	R-SD50	MetronBell	200	2.8463805	0.0346102690449935	2.8118	2.9705	0.00244731559404058	0.00482600000151768
405	R-SD50	MetronClick	200	2.8422985	0.0359795453859676	2.7891	2.9705	0.00254413805264269	0.00501692968238866
406	R-SD50	MGSquare	200	2.661227	0.0380384990245436	2.6077	2.7438	0.00268972806064126	0.00530402685143911
407	R-SD50	MidToneGtr	200	3.714736	0.0375392123829424	3.6508	3.8095	0.00265442316363806	0.00523440712874951
408	R-SD50	MusicBox	200	4.066226	0.109159409615194	3.6054	4.5351	0.00771873587692236	0.0152210117258478
409	R-SD50	MuteCuica4	200	10.6299195	0.0380462370084416	10.5896	10.7483	0.00269027521872996	0.00530510582341286
410	R-SD50	MutedGuitar	200	10.520977	0.0408740751712564	10.4535	10.6349	0.00289023357283241	0.00569941500836299
411	R-SD50	MuteHiConga	200	4.5303785	0.034138502817539	4.4671	4.6259	0.00241395668418379	0.00476021768091648
412	R-SD50	MuteSurdo6	200	2.722669	0.0364827024339538	2.6757	2.8571	0.00257971662870597	0.00508708908829181
413	R-SD50	MuteTriangle5	200	2.5524955	0.0389539649674255	2.4943	2.6531	0.00275446127825698	0.0054316779435469
414	R-SD50	MuteTrumpet1	200	8.6014825	0.296894063545556	7.9819	9.3197	0.0209935805627093	0.0413984285779109
415	R-SD50	MuteTrumpet2	200	8.596947	0.303212557069829	7.4376	9.3651	0.0214403655244989	0.0422794691071852
416	R-SD50	NaturalLead	200	3.524712	0.0409584340839962	3.4467	3.6281	0.0028961986487576	0.00571117787887062
417	R-SD50	NylonGtr1	200	5.8697255	0.0371644126495756	5.805	5.9637	0.002627920820333	0.0051821456594311
418	R-SD50	NylonGtr1o	200	6.7134985	0.377103443078498	6.0771	7.0522	0.0266652401809601	0.0525826948788891
419	R-SD50	NylonGtr2	200	5.897391	0.142779730269669	5.805	6.7347	0.0100960515489669	0.0199089749230883
420	R-SD50	OB2Saw	200	2.853398	0.0407105704792222	2.7891	2.9705	0.00287867204518309	0.00567661617825337
421	R-SD50	Oboe	200	4.8575955	0.966247810182857	3.3787	5.805	0.068324037888695	0.134732033644317
422	R-SD50	Ocarina	200	8.3801495	0.142395280396317	7.7324	8.9116	0.0100688668377196	0.0198553678538405
423	R-SD50	OctSynBrass	200	4.364847	0.0409796099684444	4.263	4.4444	0.00289769600990669	0.00571413060998768
424	R-SD50	OpenCuica4	200	10.259984	0.035998661951683	10.2041	10.3855	0.00254548979796772	0.00501959526542852
425	R-SD50	OpenHi-hat1	200	2.5691855	0.0313292972163493	2.5397	2.6757	0.00221531585114894	0.0043685065902578
426	R-SD50	OpenHiConga	200	3.8365035	0.0358418965106116	3.7868	3.9683	0.00253440480732399	0.00499773614558564
427	R-SD50	OpenSurdo6	200	2.7186995	0.0335998212747998	2.6757	2.8345	0.0023758661470067	0.00468510479685605
428	R-SD50	OpenTriangle5	200	2.546713	0.0367573946479689	2.4943	2.6531	0.00259914030143289	0.00512539172683906
429	R-SD50	Orchestra	200	9.022894	1.33933973824276	8.0726	14.127	0.094705621122407	0.186755369349757
430	R-SD50	OrchestraHit	200	2.9932995	0.0408217198782596	2.9252	3.0839	0.00288653149456151	0.00569211467088935
431	R-SD50	Organ1	200	3.8788115	0.0350068667743456	3.8322	3.9683	0.00247535928842338	0.00488130094818085
432	R-SD50	Organ2	200	3.5642735	0.0411803649819942	3.4921	3.6735	0.00291189153305051	0.00574212356475022
433	R-SD50	Organ3	200	7.8059015	0.0428502364235927	7.7324	7.8912	0.00302996927505692	0.00597496774083023
434	R-SD50	OverdriveGt	200	10.272679	0.0372442995402143	10.2268	10.3628	0.00263356967654285	0.00519328495840165
435	R-SD50	PanFlute	200	3.246719	0.129806695241995	3.0612	3.6508	0.00917871944490304	0.0181000358772274
436	R-SD50	PedalHi-hat1	200	2.8053175	0.0357654846635143	2.7438	2.9025	0.00252900167379944	0.00498708140107245
437	R-SD50	PedalSteel	200	4.19399	0.0378542550199522	4.127	4.2857	0.00267670004213731	0.00527833616509161
438	R-SD50	PercOrgan	200	3.2038645	0.0408908448889069	3.1293	3.288	0.00289141937093933	0.0057017533507001
439	R-SD50	piano1	200	6.716448	0.700432402841812	4.9433	7.0975	0.0495280501812232	0.0976671626788923
440	R-SD50	piano1-T2	200	7.274491	0.159521118839415	7.1202	7.5964	0.0112798464873816	0.0222433670989472
441	R-SD50	piano1w	200	3.545685	0.0414926036273803	3.4694	3.6508	0.00293397013940061	0.00578566161703026
442	R-SD50	piano2	200	4.852384	0.0381027669368146	4.7846	4.9433	0.00269427248829921	0.00531298826529909
443	R-SD50	piano2w	200	3.497164	0.0353176497792485	3.4467	3.5828	0.00249733496544782	0.00492463602830354
444	R-SD50	piano3	200	3.6021545	0.0355316870366204	3.5374	3.6961	0.00251246968505925	0.00495448103768672
445	R-SD50	piano3w	200	2.926067	0.0392962426247359	2.8571	3.0159	0.00277866396351026	0.00547940458712057
446	R-SD50	Piccolo	200	7.1104255	1.45586933645292	4.3537	12.6304	0.102945508032742	0.203004068266487
447	R-SD50	PickedBass	200	4.148978	0.0369260542627707	4.1043	4.2404	0.00261106633716675	0.00514890935105143
448	R-SD50	PizzicatoStr	200	6.864283	0.0389342366680615	6.8027	6.9841	0.00275306627683082	0.00542892706135534
449	R-SD50	PolySynth	200	3.2351525	0.0405462697879669	3.1519	3.3333	0.00286705423188906	0.00565370635529831
450	R-SD50	PulseClav	200	4.2366185	0.0397521429876497	4.1723	4.3311	0.00281090098732644	0.00554297459720208
451	R-SD50	Punch	200	8.2362715	0.0397850093956637	8.1859	8.3447	0.00281322499332443	0.00554755743603871
452	R-SD50	Recorder	200	3.9895685	0.351983559685955	3.6508	6.3039	0.0248889961920118	0.0490800189206947
453	R-SD50	ReedOrgan	200	19.309532	0.0469583561473389	19.229	19.4558	0.00332045720651563	0.00654779731829639
454	R-SD50	RegFTom	200	2.9216525	0.0344796538031041	2.8798	3.0159	0.00243807970171394	0.00480778722320217
455	R-SD50	RegHTom	200	2.5370705	0.0406831065127485	2.4717	2.6531	0.0028767300494899	0.00567278664713728
456	R-SD50	RegLTom	200	2.543308	0.0356156836323973	2.4943	2.6304	0.00251840914130629	0.00496619338730237
457	R-SD50	RegMTom	200	3.422119	0.0333042264057043	3.3787	3.5374	0.00235496443336456	0.00464388752585336
458	R-SD50	RegSnr1	200	3.1986445	0.0535851547895413	3.0839	3.356	0.00378904263226154	0.00747182741513704
459	R-SD50	RegSnr2	200	2.842397	0.0501060843555674	2.7438	2.9705	0.00354303520265269	0.0069867114543853
460	R-SD50	RideBell	200	2.6014865	0.0400235856061631	2.5624	2.6984	0.00283009487895182	0.00558082411740242
461	R-SD50	RideCymbal1	200	2.6677985	0.0491612498844467	2.5624	2.7891	0.00347622531648986	0.0068549652621458
462	R-SD50	RideCymbal2	200	3.230626	0.0252902095184567	3.1973	3.3107	0.00178828786481293	0.00352642595802384
463	R-SD50	RubberBass	200	3.617456	0.03963042159223	3.5374	3.6961	0.00280229398491476	0.00552600196246999
464	R-SD50	Sanitur	200	5.6630355	0.469112922289554	5.3515	6.576	0.0331712928493182	0.0654123480155043
465	R-SD50	SawWave	200	3.524715	0.0412122972207454	3.4467	3.6281	0.00291414948330646	0.00574657614453403
466	R-SD50	ScratchPush7	200	3.4359465	0.0367831467819969	3.3787	3.5374	0.00260096125229301	0.00512898256280444
467	R-SD50	Screaming	200	7.0303835	0.0400221129549264	6.9841	7.1429	0.00282999074678424	0.00558061877329309
468	R-SD50	SequenceSaw	200	3.521084	0.0395827756053453	3.4467	3.6054	0.00279892490487251	0.00551935828303256
469	R-SD50	Shaker	200	3.868479	0.106654814265602	3.8095	4.3084	0.00754163424133992	0.0148717749965634
470	R-SD50	Shakuhachi	200	4.0944435	0.202048300752406	3.5828	4.3084	0.0142869723589245	0.0281732886407251
471	R-SD50	Shamisen	200	11.404065	0.0392069368157264	11.3379	11.5193	0.00277234908919526	0.00546695192938898
472	R-SD50	Shanai	200	6.0798015	0.0396765736959639	6.0091	6.1905	0.00280555743146639	0.00553243733725428
473	R-SD50	ShortGuiro3	200	6.16745	0.0385637304540505	6.1224	6.3039	0.00272686753119093	0.00537726427343957
474	R-SD50	ShortWhistle2	200	3.976643	0.0929889762256661	3.9002	4.3084	0.00657531356647631	0.0129662326179203
475	R-SD50	SideStick	200	3.30839	0.0493417311427235	3.22	3.424	0.00348898726865032	0.00688013127722605
476	R-SD50	Sitar1	200	10.0420705	0.0388722463646904	9.9773	10.1361	0.00274868290044267	0.00542028323360081
477	R-SD50	Sitar2	200	6.822101	0.0406194670634982	6.7347	6.8934	0.00287223006087832	0.00566391286514561
478	R-SD50	Slap	200	2.7866085	0.0367794728874599	2.7438	2.8798	0.00260070146871897	0.00512847028088551
479	R-SD50	SlapBass1	200	3.3675695	0.0370790384884254	3.3107	3.4694	0.00262188395550426	0.00517024122432529
480	R-SD50	SlapBass2	200	3.5448885	0.0400286771291978	3.4921	3.6281	0.00283045490399826	0.00558153407114884
481	R-SD50	Snap	200	7.122334	0.0374002128819889	7.0748	7.2336	0.00264459441466748	0.00521502526289518
482	R-SD50	SnareGhost1	200	3.626643	0.0440728571194716	3.5601	3.7415	0.00311642161354442	0.00614544799547653
483	R-SD50	SnareGhost2	200	2.7974925	0.0360447153027497	2.7438	2.9025	0.00254874626165129	0.00502601687030044
484	R-SD50	SoloVox	200	3.65249	0.0456285296012028	3.5601	3.7642	0.00322642426965816	0.00636236845308509
485	R-SD50	SopranoSax	200	9.2662075	0.238656070515121	8.322	9.6145	0.0168755325832577	0.0332778169152887
486	R-SD50	SpaceVoice	200	10.841835	1.02689525502799	7.483	12.517	0.0726124598398579	0.143188615375425
487	R-SD50	SplashCymbal	200	2.6439975	0.032703955222357	2.5624	2.7211	0.00231251885093498	0.00456018668180678
488	R-SD50	SquareClick	200	2.9760565	0.033226924327287	2.9252	3.0839	0.00234949835097969	0.0046331086489231
489	R-SD50	SquareWave	200	3.329597	0.037818962978961	3.2426	3.4014	0.00267420451798663	0.00527341509991134
490	R-SD50	Starship	200	9.3629275	2.22488149622739	6.9388	11.8594	0.157322879331886	0.310233881459041
491	R-SD50	Steel-strGt	200	4.4190365	0.0452706103177625	4.3537	4.6939	0.00320111555441436	0.00631246076643347
492	R-SD50	SteelANDBody	200	4.082656	0.0413151092855432	3.9909	4.1723	0.00292141939412709	0.00576091209275291
493	R-SD50	SteelDrums	200	3.8209665	0.0402355205423837	3.7642	3.9229	0.00284508094200902	0.00561037598252062
494	R-SD50	StFM-EP	200	3.1577195	0.0391102136764694	3.0839	3.2426	0.00276550973042864	0.00545346501111065
495	R-SD50	Sticks	200	3.420416	0.0380609184276705	3.356	3.5147	0.00269131335183939	0.00530715297679179
496	R-SD50	Stream	200	3.158175	0.0436645858250869	3.0612	3.2426	0.0030875524734621	0.00608851930576427
497	R-SD50	StringSlap	200	3.0360525	0.0402025836534428	2.9705	3.1519	0.00284275195225688	0.0056057833159374
498	R-SD50	StSoftEP	200	3.928698	0.0390351844381528	3.8549	4.0136	0.00276020436210854	0.00544300305533217
499	R-SD50	Taiko	200	4.510534	0.0402695047032518	4.4444	4.6259	0.00284748398506929	0.00561511467900945
500	R-SD50	TaishoKoto	200	3.7743665	0.0420275050849838	3.6961	3.8776	0.00297179338419442	0.00586024741212624
501	R-SD50	Tambourine	200	2.959751	0.0398169643777788	2.9025	3.0612	0.00281548455177906	0.00555201318712043
502	R-SD50	TenorSax	200	6.093411	0.0421773127111921	6.0317	6.2132	0.00298238638303095	0.00588113634550519
503	R-SD50	TremOrgan	200	3.547623	0.0423223709925632	3.4694	3.6281	0.00299264355247343	0.00590136303791279
504	R-SD50	Trombone1	200	3.883445	0.385059000993654	3.1973	5.3515	0.0272277830759531	0.0536920050220927
505	R-SD50	Trombone2	200	3.656006	0.0962753179596993	3.5601	4.8526	0.00680769301901944	0.0134244748001123
506	R-SD50	Trumpet	200	3.324273	0.0384414816122209	3.2426	3.424	0.00271822323268594	0.00536021809243218
507	R-SD50	TubularBells	200	4.4850335	0.0865166311472851	4.3084	4.6259	0.00611764965696606	0.0120637392764937
508	R-SD50	Tuna	200	8.595693	0.661327953789432	7.7324	10.3175	0.0467629480712731	0.0922145014776518
509	R-SD50	Ukulele	200	5.890464	0.0392963269346228	5.8277	5.9864	0.00277866992511954	0.005479416343155
510	R-SD50	VeloBrass	200	6.2319815	0.0791446707129501	5.7143	6.8027	0.00559637333559034	0.0110358050231934
511	R-SD50	Vibra-slap	200	2.6484015	0.0546184402728529	2.5624	2.7438	0.00386210694947667	0.00761590707362069
512	R-SD50	Vibraphone	200	3.3444455	0.060653406817282	3.22	3.4694	0.00428884352625665	0.00845741305887355
513	R-SD50	Vibraphone-w	200	2.9638305	0.0392860955845883	2.9025	3.0612	0.00277794645942053	0.00547798970023529
514	R-SD50	Viola	200	14.5741405	0.039986100722689	14.5125	14.6712	0.00282744429742217	0.00557559728580894
515	R-SD50	Violin	200	14.0070415	0.0397944698027808	13.9456	14.1043	0.00281389394512696	0.00554887657992349
516	R-SD50	VoiceOohs	200	3.527545	0.103338179642663	3.0839	3.6508	0.00730711275808007	0.0144093088228815
517	R-SD50	Whistle	200	7.2842385	0.725042186239452	4.2857	8.6621	0.0512682246536236	0.101098711117882
518	R-SD50	WireLead	200	3.3492135	0.0414814503285117	3.2653	3.4467	0.00293318148207436	0.00578410641905458
519	R-SD50	WoodBlock	200	3.051135	0.0371962022565686	2.9932	3.1293	0.0026301686850006	0.00518657835087296
520	R-SD50	Xylophone	200	3.37539	0.0403149622461007	3.3107	3.4694	0.00285069831874974	0.00562145320534602
521	R-SD50	YangQin	200	7.911921	0.0399420781511826	7.8458	8.0045	0.00282433143153842	0.00556945884955811
